# Supplementary material for: Mood disorders influencing endometriosis and adenomyosis: Mendelian randomisation study
Source: BJPsych Open. 2024 Apr 16;10(3):e83. doi: 10.1192/bjo.2024.46 (PMC11060071; doi:10.1192/bjo.2024.46)
Supplement: Chen et al. supplementary material 1 — Chen et al. supplementary material [file S2056472424000462sup001.xlsx]

## Sheet: Mood Swings and Endometriosis
	SNP	effect_allele.exposure	other_allele.exposure	effect_allele.outcome	other_allele.outcome	beta.exposure	beta.outcome	eaf.exposure	eaf.outcome	remove	palindromic	ambiguous	id.outcome	chr	pos	se.outcome	samplesize.outcome	pval.outcome	outcome	originalname.outcome	outcome.deprecated	mr_keep.outcome	data_source.outcome	proxy.outcome	target_snp.outcome	proxy_snp.outcome	target_a1.outcome	target_a2.outcome	proxy_a1.outcome	proxy_a2.outcome	samplesize.exposure	pval.exposure	chr.exposure	se.exposure	pos.exposure	id.exposure	exposure	mr_keep.exposure	pval_origin.exposure	data_source.exposure	action	mr_keep	F
1	rs10210512	G	T	G	T	0.00640893	-0.0115	0.420111	0.5353	FALSE	FALSE	FALSE	finn-b-N14_ENDOMETRIOSIS	2	199489760	0.0175	NA	0.5126	Endometriosis || id:finn-b-N14_ENDOMETRIOSIS	Endometriosis	Endometriosis || ||	TRUE	igd	NA	NA	NA	NA	NA	NA	NA	451619	1.29999e-09	2	0.00105646	199489760	ukb-b-14180	Mood swings || id:ukb-b-14180	TRUE	reported	igd	2	TRUE	36.8015
2	rs1050863	A	G	A	G	-0.00760029	0.0013	0.566561	0.5052	FALSE	FALSE	FALSE	finn-b-N14_ENDOMETRIOSIS	16	87440895	0.0176	NA	0.9432	Endometriosis || id:finn-b-N14_ENDOMETRIOSIS	Endometriosis	Endometriosis || ||	TRUE	igd	NA	NA	NA	NA	NA	NA	NA	451619	5.79963e-13	16	0.00105494	87440895	ukb-b-14180	Mood swings || id:ukb-b-14180	TRUE	reported	igd	2	TRUE	51.9045
3	rs1055710	A	G	A	G	-0.00661075	-0.007	0.331735	0.3581	FALSE	FALSE	FALSE	finn-b-N14_ENDOMETRIOSIS	9	96214928	0.0183	NA	0.7009	Endometriosis || id:finn-b-N14_ENDOMETRIOSIS	Endometriosis	Endometriosis || ||	TRUE	igd	NA	NA	NA	NA	NA	NA	NA	451619	2.30001e-09	9	0.0011068	96214928	ukb-b-14180	Mood swings || id:ukb-b-14180	TRUE	reported	igd	2	TRUE	35.6749
4	rs10983775	T	C	T	C	-0.00688656	-0.0309	0.534418	0.4966	FALSE	FALSE	FALSE	finn-b-N14_ENDOMETRIOSIS	9	120521100	0.0175	NA	0.0774301	Endometriosis || id:finn-b-N14_ENDOMETRIOSIS	Endometriosis	Endometriosis || ||	TRUE	igd	NA	NA	NA	NA	NA	NA	NA	451619	5.10035e-11	9	0.00104851	120521100	ukb-b-14180	Mood swings || id:ukb-b-14180	TRUE	reported	igd	2	TRUE	43.138
5	rs11039154	T	C	T	C	0.0086801	0.005	0.277621	0.1834	FALSE	FALSE	FALSE	finn-b-N14_ENDOMETRIOSIS	11	47278502	0.0228	NA	0.8255	Endometriosis || id:finn-b-N14_ENDOMETRIOSIS	Endometriosis	Endometriosis || ||	TRUE	igd	NA	NA	NA	NA	NA	NA	NA	451619	8.80035e-14	11	0.00116381	47278502	ukb-b-14180	Mood swings || id:ukb-b-14180	TRUE	reported	igd	2	TRUE	55.627
6	rs11168048	C	T	C	T	-0.00612545	-0.0133	0.418997	0.4108	FALSE	FALSE	FALSE	finn-b-N14_ENDOMETRIOSIS	5	147842353	0.0178	NA	0.4537	Endometriosis || id:finn-b-N14_ENDOMETRIOSIS	Endometriosis	Endometriosis || ||	TRUE	igd	NA	NA	NA	NA	NA	NA	NA	451619	6.29999e-09	5	0.00105442	147842353	ukb-b-14180	Mood swings || id:ukb-b-14180	TRUE	reported	igd	2	TRUE	33.7481
7	rs11184994	T	C	T	C	0.00644518	0.0212	0.694095	0.727	FALSE	FALSE	FALSE	finn-b-N14_ENDOMETRIOSIS	1	107383738	0.0197	NA	0.283	Endometriosis || id:finn-b-N14_ENDOMETRIOSIS	Endometriosis	Endometriosis || ||	TRUE	igd	NA	NA	NA	NA	NA	NA	NA	451619	1.2e-08	1	0.00113008	107383738	ukb-b-14180	Mood swings || id:ukb-b-14180	TRUE	reported	igd	2	TRUE	32.5276
8	rs11599236	C	T	C	T	-0.00630634	0.0062	0.411055	0.4789	FALSE	FALSE	FALSE	finn-b-N14_ENDOMETRIOSIS	10	106454672	0.0176	NA	0.7226	Endometriosis || id:finn-b-N14_ENDOMETRIOSIS	Endometriosis	Endometriosis || ||	TRUE	igd	NA	NA	NA	NA	NA	NA	NA	451619	3.59998e-09	10	0.0010685	106454672	ukb-b-14180	Mood swings || id:ukb-b-14180	TRUE	reported	igd	2	TRUE	34.8342
9	rs11665070	A	G	A	G	-0.00844116	-0.0134	0.667112	0.7338	FALSE	FALSE	FALSE	finn-b-N14_ENDOMETRIOSIS	18	35152563	0.0199	NA	0.4985	Endometriosis || id:finn-b-N14_ENDOMETRIOSIS	Endometriosis	Endometriosis || ||	TRUE	igd	NA	NA	NA	NA	NA	NA	NA	451619	2.60016e-14	18	0.00110833	35152563	ukb-b-14180	Mood swings || id:ukb-b-14180	TRUE	reported	igd	2	TRUE	58.0051
10	rs11720128	T	C	T	C	-0.00596245	-0.0287	0.447679	0.3651	FALSE	FALSE	FALSE	finn-b-N14_ENDOMETRIOSIS	3	134733904	0.0184	NA	0.1189	Endometriosis || id:finn-b-N14_ENDOMETRIOSIS	Endometriosis	Endometriosis || ||	TRUE	igd	NA	NA	NA	NA	NA	NA	NA	451619	3.50002e-08	3	0.00108163	134733904	ukb-b-14180	Mood swings || id:ukb-b-14180	TRUE	reported	igd	2	TRUE	30.3873
11	rs11728841	C	A	C	A	0.00584645	-0.0357	0.555828	0.538	FALSE	FALSE	FALSE	finn-b-N14_ENDOMETRIOSIS	4	139096299	0.0176	NA	0.0429903	Endometriosis || id:finn-b-N14_ENDOMETRIOSIS	Endometriosis	Endometriosis || ||	TRUE	igd	NA	NA	NA	NA	NA	NA	NA	451619	2.90001e-08	4	0.00105337	139096299	ukb-b-14180	Mood swings || id:ukb-b-14180	TRUE	reported	igd	2	TRUE	30.8051
12	rs12530421	C	A	C	A	0.0121587	-0.0795	0.066702	0.02625	FALSE	FALSE	FALSE	finn-b-N14_ENDOMETRIOSIS	6	29549443	0.055	NA	0.1485	Endometriosis || id:finn-b-N14_ENDOMETRIOSIS	Endometriosis	Endometriosis || ||	TRUE	igd	NA	NA	NA	NA	NA	NA	NA	451619	5.19996e-09	6	0.00208135	29549443	ukb-b-14180	Mood swings || id:ukb-b-14180	TRUE	reported	igd	2	TRUE	34.1259
13	rs12963231	A	C	A	C	0.00810215	0.0442	0.32937	0.3119	FALSE	FALSE	FALSE	finn-b-N14_ENDOMETRIOSIS	18	52767977	0.0189	NA	0.01942	Endometriosis || id:finn-b-N14_ENDOMETRIOSIS	Endometriosis	Endometriosis || ||	TRUE	igd	NA	NA	NA	NA	NA	NA	NA	451619	3.50026e-13	18	0.00111397	52767977	ukb-b-14180	Mood swings || id:ukb-b-14180	TRUE	reported	igd	2	TRUE	52.8997
14	rs13085679	A	G	A	G	0.00687323	0.0507	0.500699	0.359	FALSE	FALSE	FALSE	finn-b-N14_ENDOMETRIOSIS	3	49869631	0.0183	NA	0.005611	Endometriosis || id:finn-b-N14_ENDOMETRIOSIS	Endometriosis	Endometriosis || ||	TRUE	igd	NA	NA	NA	NA	NA	NA	NA	451619	4.19952e-11	3	0.00104184	49869631	ukb-b-14180	Mood swings || id:ukb-b-14180	TRUE	reported	igd	2	TRUE	43.5231
15	rs13434208	G	A	G	A	-0.00604683	-0.013	0.52505	0.5713	FALSE	FALSE	FALSE	finn-b-N14_ENDOMETRIOSIS	3	117007664	0.0178	NA	0.4629	Endometriosis || id:finn-b-N14_ENDOMETRIOSIS	Endometriosis	Endometriosis || ||	TRUE	igd	NA	NA	NA	NA	NA	NA	NA	451619	7.59994e-09	3	0.00104651	117007664	ukb-b-14180	Mood swings || id:ukb-b-14180	TRUE	reported	igd	2	TRUE	33.3863
16	rs1439252	A	G	A	G	-0.00658394	-0.0132	0.37322	0.3147	FALSE	FALSE	FALSE	finn-b-N14_ENDOMETRIOSIS	2	212737144	0.019	NA	0.4891	Endometriosis || id:finn-b-N14_ENDOMETRIOSIS	Endometriosis	Endometriosis || ||	TRUE	igd	NA	NA	NA	NA	NA	NA	NA	451619	1.29999e-09	2	0.00108496	212737144	ukb-b-14180	Mood swings || id:ukb-b-14180	TRUE	reported	igd	2	TRUE	36.8251
17	rs1688000	G	A	G	A	-0.00633205	-0.0129	0.625414	0.7117	FALSE	FALSE	FALSE	finn-b-N14_ENDOMETRIOSIS	19	35619166	0.0193	NA	0.5041	Endometriosis || id:finn-b-N14_ENDOMETRIOSIS	Endometriosis	Endometriosis || ||	TRUE	igd	NA	NA	NA	NA	NA	NA	NA	451619	4.39997e-09	19	0.00107893	35619166	ukb-b-14180	Mood swings || id:ukb-b-14180	TRUE	reported	igd	2	TRUE	34.4431
18	rs17411061	T	C	T	C	0.00699253	-0.0194	0.419519	0.3958	FALSE	FALSE	FALSE	finn-b-N14_ENDOMETRIOSIS	18	50795113	0.0179	NA	0.2786	Endometriosis || id:finn-b-N14_ENDOMETRIOSIS	Endometriosis	Endometriosis || ||	TRUE	igd	NA	NA	NA	NA	NA	NA	NA	451619	4.10015e-11	18	0.0010595	50795113	ukb-b-14180	Mood swings || id:ukb-b-14180	TRUE	reported	igd	2	TRUE	43.5579
19	rs1962104	C	T	C	T	0.00729384	0.0198	0.558087	0.4754	FALSE	FALSE	FALSE	finn-b-N14_ENDOMETRIOSIS	8	141635329	0.0176	NA	0.2595	Endometriosis || id:finn-b-N14_ENDOMETRIOSIS	Endometriosis	Endometriosis || ||	TRUE	igd	NA	NA	NA	NA	NA	NA	NA	451619	5.50047e-12	8	0.00105838	141635329	ukb-b-14180	Mood swings || id:ukb-b-14180	TRUE	reported	igd	2	TRUE	47.493
20	rs2000228	C	T	C	T	0.00713379	0.0009	0.313308	0.2914	FALSE	FALSE	FALSE	finn-b-N14_ENDOMETRIOSIS	1	72723863	0.0193	NA	0.9644	Endometriosis || id:finn-b-N14_ENDOMETRIOSIS	Endometriosis	Endometriosis || ||	TRUE	igd	NA	NA	NA	NA	NA	NA	NA	451619	2.1e-10	1	0.00112266	72723863	ukb-b-14180	Mood swings || id:ukb-b-14180	TRUE	reported	igd	2	TRUE	40.3779
21	rs2016851	C	T	C	T	0.00629884	0.0322	0.703467	0.6878	FALSE	FALSE	FALSE	finn-b-N14_ENDOMETRIOSIS	14	71697878	0.0191	NA	0.092151	Endometriosis || id:finn-b-N14_ENDOMETRIOSIS	Endometriosis	Endometriosis || ||	TRUE	igd	NA	NA	NA	NA	NA	NA	NA	451619	4.49997e-08	14	0.00115173	71697878	ukb-b-14180	Mood swings || id:ukb-b-14180	TRUE	reported	igd	2	TRUE	29.9102
22	rs2483509	A	G	A	G	0.00642955	-0.0008	0.449908	0.5471	FALSE	FALSE	FALSE	finn-b-N14_ENDOMETRIOSIS	7	133341162	0.0177	NA	0.9628	Endometriosis || id:finn-b-N14_ENDOMETRIOSIS	Endometriosis	Endometriosis || ||	TRUE	igd	NA	NA	NA	NA	NA	NA	NA	451619	8.40001e-10	7	0.00104751	133341162	ukb-b-14180	Mood swings || id:ukb-b-14180	TRUE	reported	igd	2	TRUE	37.6743
23	rs2503775	G	A	G	A	-0.00903306	-0.0252	0.870833	0.8928	FALSE	FALSE	FALSE	finn-b-N14_ENDOMETRIOSIS	6	98521600	0.0282	NA	0.3731	Endometriosis || id:finn-b-N14_ENDOMETRIOSIS	Endometriosis	Endometriosis || ||	TRUE	igd	NA	NA	NA	NA	NA	NA	NA	451619	6.4e-09	6	0.00155578	98521600	ukb-b-14180	Mood swings || id:ukb-b-14180	TRUE	reported	igd	2	TRUE	33.7111
24	rs2678897	A	G	A	G	0.00677101	-0.0091	0.607517	0.6288	FALSE	FALSE	FALSE	finn-b-N14_ENDOMETRIOSIS	2	58169418	0.0182	NA	0.6165	Endometriosis || id:finn-b-N14_ENDOMETRIOSIS	Endometriosis	Endometriosis || ||	TRUE	igd	NA	NA	NA	NA	NA	NA	NA	451619	2.5e-10	2	0.00107009	58169418	ukb-b-14180	Mood swings || id:ukb-b-14180	TRUE	reported	igd	2	TRUE	40.0374
25	rs28517342	G	T	G	T	-0.00657481	0.0078	0.256743	0.2262	FALSE	FALSE	FALSE	finn-b-N14_ENDOMETRIOSIS	6	64763297	0.021	NA	0.709	Endometriosis || id:finn-b-N14_ENDOMETRIOSIS	Endometriosis	Endometriosis || ||	TRUE	igd	NA	NA	NA	NA	NA	NA	NA	451619	3.50002e-08	6	0.0011922	64763297	ukb-b-14180	Mood swings || id:ukb-b-14180	TRUE	reported	igd	2	TRUE	30.4136
26	rs28655666	A	G	A	G	-0.00699073	-0.0365	0.55232	0.5149	FALSE	FALSE	FALSE	finn-b-N14_ENDOMETRIOSIS	12	122186317	0.0176	NA	0.0380496	Endometriosis || id:finn-b-N14_ENDOMETRIOSIS	Endometriosis	Endometriosis || ||	TRUE	igd	NA	NA	NA	NA	NA	NA	NA	451619	2.39994e-11	12	0.00104619	122186317	ukb-b-14180	Mood swings || id:ukb-b-14180	TRUE	reported	igd	2	TRUE	44.6503
27	rs297343	G	T	G	T	-0.00728288	0.0307	0.637806	0.7524	FALSE	FALSE	FALSE	finn-b-N14_ENDOMETRIOSIS	11	16354653	0.0204	NA	0.1322	Endometriosis || id:finn-b-N14_ENDOMETRIOSIS	Endometriosis	Endometriosis || ||	TRUE	igd	NA	NA	NA	NA	NA	NA	NA	451619	2.09991e-11	11	0.00108773	16354653	ukb-b-14180	Mood swings || id:ukb-b-14180	TRUE	reported	igd	2	TRUE	44.8295
28	rs3012850	G	C	G	C	0.00929455	0.0381	0.239277	0.2245	FALSE	TRUE	FALSE	finn-b-N14_ENDOMETRIOSIS	13	58713360	0.0212	NA	0.0720593	Endometriosis || id:finn-b-N14_ENDOMETRIOSIS	Endometriosis	Endometriosis || ||	TRUE	igd	NA	NA	NA	NA	NA	NA	NA	451619	6.79986e-14	13	0.00124061	58713360	ukb-b-14180	Mood swings || id:ukb-b-14180	TRUE	reported	igd	2	TRUE	56.1289
29	rs35789697	A	G	A	G	-0.00671986	-0.0052	0.36936	0.3299	FALSE	FALSE	FALSE	finn-b-N14_ENDOMETRIOSIS	2	144248718	0.0186	NA	0.7777	Endometriosis || id:finn-b-N14_ENDOMETRIOSIS	Endometriosis	Endometriosis || ||	TRUE	igd	NA	NA	NA	NA	NA	NA	NA	451619	5e-10	2	0.00108049	144248718	ukb-b-14180	Mood swings || id:ukb-b-14180	TRUE	reported	igd	2	TRUE	38.6793
30	rs35856211	A	G	A	G	-0.00655792	0.0243	0.539844	0.5612	FALSE	FALSE	FALSE	finn-b-N14_ENDOMETRIOSIS	16	74138900	0.0176	NA	0.1676	Endometriosis || id:finn-b-N14_ENDOMETRIOSIS	Endometriosis	Endometriosis || ||	TRUE	igd	NA	NA	NA	NA	NA	NA	NA	451619	4.39997e-10	16	0.00105113	74138900	ukb-b-14180	Mood swings || id:ukb-b-14180	TRUE	reported	igd	2	TRUE	38.9242
31	rs4243048	A	G	A	G	-0.00639065	-0.0035	0.55737	0.495	FALSE	FALSE	FALSE	finn-b-N14_ENDOMETRIOSIS	15	78012708	0.0176	NA	0.8431	Endometriosis || id:finn-b-N14_ENDOMETRIOSIS	Endometriosis	Endometriosis || ||	TRUE	igd	TRUE	rs4243048	rs8027520	G	A	A	G	451619	2.30001e-09	15	0.00106913	78010060	ukb-b-14180	Mood swings || id:ukb-b-14180	TRUE	reported	igd	2	TRUE	35.7297
32	rs4309187	C	A	C	A	0.00897192	0.012	0.682146	0.8257	FALSE	FALSE	FALSE	finn-b-N14_ENDOMETRIOSIS	11	113412443	0.0233	NA	0.6053	Endometriosis || id:finn-b-N14_ENDOMETRIOSIS	Endometriosis	Endometriosis || ||	TRUE	igd	NA	NA	NA	NA	NA	NA	NA	451619	1.39991e-15	11	0.00112375	113412443	ukb-b-14180	Mood swings || id:ukb-b-14180	TRUE	reported	igd	2	TRUE	63.7428
33	rs4836789	C	T	C	T	0.0071769	-0.0005	0.596252	0.6274	FALSE	FALSE	FALSE	finn-b-N14_ENDOMETRIOSIS	9	122663466	0.0181	NA	0.9788	Endometriosis || id:finn-b-N14_ENDOMETRIOSIS	Endometriosis	Endometriosis || ||	TRUE	igd	NA	NA	NA	NA	NA	NA	NA	451619	1.50003e-11	9	0.00106327	122663466	ukb-b-14180	Mood swings || id:ukb-b-14180	TRUE	reported	igd	2	TRUE	45.5603
34	rs4899532	G	A	G	A	0.00781697	0.0201	0.745241	0.7617	FALSE	FALSE	FALSE	finn-b-N14_ENDOMETRIOSIS	14	75174132	0.0207	NA	0.3322	Endometriosis || id:finn-b-N14_ENDOMETRIOSIS	Endometriosis	Endometriosis || ||	TRUE	igd	NA	NA	NA	NA	NA	NA	NA	451619	6.4003e-11	14	0.00119642	75174132	ukb-b-14180	Mood swings || id:ukb-b-14180	TRUE	reported	igd	2	TRUE	42.6884
35	rs55774086	G	C	G	C	0.00769201	0.0319	0.242888	0.2262	FALSE	TRUE	FALSE	finn-b-N14_ENDOMETRIOSIS	16	5844481	0.021	NA	0.1294	Endometriosis || id:finn-b-N14_ENDOMETRIOSIS	Endometriosis	Endometriosis || ||	TRUE	igd	NA	NA	NA	NA	NA	NA	NA	451619	2.5e-10	16	0.00121579	5844481	ukb-b-14180	Mood swings || id:ukb-b-14180	TRUE	reported	igd	2	TRUE	40.0279
36	rs56116032	G	A	G	A	-0.0092383	0.0033	0.219423	0.1681	FALSE	FALSE	FALSE	finn-b-N14_ENDOMETRIOSIS	9	11453149	0.0235	NA	0.8882	Endometriosis || id:finn-b-N14_ENDOMETRIOSIS	Endometriosis	Endometriosis || ||	TRUE	igd	NA	NA	NA	NA	NA	NA	NA	451619	2.39994e-13	9	0.0012615	11453149	ukb-b-14180	Mood swings || id:ukb-b-14180	TRUE	reported	igd	2	TRUE	53.6302
37	rs600011	C	A	C	A	0.00697282	-0.0236	0.301398	0.2794	FALSE	FALSE	FALSE	finn-b-N14_ENDOMETRIOSIS	3	107295392	0.0196	NA	0.228	Endometriosis || id:finn-b-N14_ENDOMETRIOSIS	Endometriosis	Endometriosis || ||	TRUE	igd	NA	NA	NA	NA	NA	NA	NA	451619	8.40001e-10	3	0.00113624	107295392	ukb-b-14180	Mood swings || id:ukb-b-14180	TRUE	reported	igd	2	TRUE	37.6597
38	rs6103271	G	A	G	A	-0.00905928	-0.0088	0.824805	0.8551	FALSE	FALSE	FALSE	finn-b-N14_ENDOMETRIOSIS	20	42015848	0.0251	NA	0.726001	Endometriosis || id:finn-b-N14_ENDOMETRIOSIS	Endometriosis	Endometriosis || ||	TRUE	igd	NA	NA	NA	NA	NA	NA	NA	451619	5.70033e-11	20	0.00138265	42015848	ukb-b-14180	Mood swings || id:ukb-b-14180	TRUE	reported	igd	2	TRUE	42.9302
39	rs613872	T	G	T	G	0.0109425	0.0135	0.825758	0.84	FALSE	FALSE	FALSE	finn-b-N14_ENDOMETRIOSIS	18	53210302	0.0239	NA	0.573099	Endometriosis || id:finn-b-N14_ENDOMETRIOSIS	Endometriosis	Endometriosis || ||	TRUE	igd	NA	NA	NA	NA	NA	NA	NA	451619	1.80011e-15	18	0.00137527	53210302	ukb-b-14180	Mood swings || id:ukb-b-14180	TRUE	reported	igd	2	TRUE	63.3078
40	rs61937595	T	C	T	C	0.0101115	0.0024	0.094101	0.1413	FALSE	FALSE	FALSE	finn-b-N14_ENDOMETRIOSIS	12	57682956	0.0254	NA	0.925	Endometriosis || id:finn-b-N14_ENDOMETRIOSIS	Endometriosis	Endometriosis || ||	TRUE	igd	NA	NA	NA	NA	NA	NA	NA	451619	2.80001e-08	12	0.00181986	57682956	ukb-b-14180	Mood swings || id:ukb-b-14180	TRUE	reported	igd	2	TRUE	30.8713
41	rs6460902	A	G	A	G	0.00647778	-0.0095	0.419013	0.366	FALSE	FALSE	FALSE	finn-b-N14_ENDOMETRIOSIS	7	12255511	0.0182	NA	0.602101	Endometriosis || id:finn-b-N14_ENDOMETRIOSIS	Endometriosis	Endometriosis || ||	TRUE	igd	NA	NA	NA	NA	NA	NA	NA	451619	8.10009e-10	7	0.00105449	12255511	ukb-b-14180	Mood swings || id:ukb-b-14180	TRUE	reported	igd	2	TRUE	37.737
42	rs67447472	T	G	T	G	0.0110477	0.0137	0.099627	0.07121	FALSE	FALSE	FALSE	finn-b-N14_ENDOMETRIOSIS	6	143062216	0.0341	NA	0.6883	Endometriosis || id:finn-b-N14_ENDOMETRIOSIS	Endometriosis	Endometriosis || ||	TRUE	igd	NA	NA	NA	NA	NA	NA	NA	451619	2.80001e-10	6	0.00175127	143062216	ukb-b-14180	Mood swings || id:ukb-b-14180	TRUE	reported	igd	2	TRUE	39.7958
43	rs67970900	T	G	T	G	-0.00668234	-0.027	0.308768	0.3594	FALSE	FALSE	FALSE	finn-b-N14_ENDOMETRIOSIS	4	147748826	0.0184	NA	0.1411	Endometriosis || id:finn-b-N14_ENDOMETRIOSIS	Endometriosis	Endometriosis || ||	TRUE	igd	NA	NA	NA	NA	NA	NA	NA	451619	3.2e-09	4	0.0011286	147748826	ukb-b-14180	Mood swings || id:ukb-b-14180	TRUE	reported	igd	2	TRUE	35.0572
44	rs6895295	T	C	T	C	0.00707138	-0.0277	0.215727	0.161	FALSE	FALSE	FALSE	finn-b-N14_ENDOMETRIOSIS	5	107757238	0.0239	NA	0.2474	Endometriosis || id:finn-b-N14_ENDOMETRIOSIS	Endometriosis	Endometriosis || ||	TRUE	igd	NA	NA	NA	NA	NA	NA	NA	451619	2.59998e-08	5	0.00127022	107757238	ukb-b-14180	Mood swings || id:ukb-b-14180	TRUE	reported	igd	2	TRUE	30.9921
45	rs7047280	T	C	T	C	-0.00616673	0.0028	0.605047	0.5857	FALSE	FALSE	FALSE	finn-b-N14_ENDOMETRIOSIS	9	23297808	0.0178	NA	0.8744	Endometriosis || id:finn-b-N14_ENDOMETRIOSIS	Endometriosis	Endometriosis || ||	TRUE	igd	NA	NA	NA	NA	NA	NA	NA	451619	7.79992e-09	9	0.0010682	23297808	ukb-b-14180	Mood swings || id:ukb-b-14180	TRUE	reported	igd	2	TRUE	33.3277
46	rs7202252	C	T	C	T	0.00732897	-0.0064	0.732389	0.7751	FALSE	FALSE	FALSE	finn-b-N14_ENDOMETRIOSIS	16	24741686	0.021	NA	0.7592	Endometriosis || id:finn-b-N14_ENDOMETRIOSIS	Endometriosis	Endometriosis || ||	TRUE	igd	NA	NA	NA	NA	NA	NA	NA	451619	4.90004e-10	16	0.00117803	24741686	ukb-b-14180	Mood swings || id:ukb-b-14180	TRUE	reported	igd	2	TRUE	38.7055
47	rs72660658	T	C	T	C	-0.00682841	-0.0022	0.267155	0.3501	FALSE	FALSE	FALSE	finn-b-N14_ENDOMETRIOSIS	4	105443124	0.0184	NA	0.9045	Endometriosis || id:finn-b-N14_ENDOMETRIOSIS	Endometriosis	Endometriosis || ||	TRUE	igd	NA	NA	NA	NA	NA	NA	NA	451619	6.90001e-09	4	0.00117864	105443124	ukb-b-14180	Mood swings || id:ukb-b-14180	TRUE	reported	igd	2	TRUE	33.5642
48	rs7536987	G	A	G	A	-0.00653643	-0.042	0.277491	0.2837	FALSE	FALSE	FALSE	finn-b-N14_ENDOMETRIOSIS	1	174337116	0.0195	NA	0.03071	Endometriosis || id:finn-b-N14_ENDOMETRIOSIS	Endometriosis	Endometriosis || ||	TRUE	igd	NA	NA	NA	NA	NA	NA	NA	451619	1.89998e-08	1	0.00116375	174337116	ukb-b-14180	Mood swings || id:ukb-b-14180	TRUE	reported	igd	2	TRUE	31.5473
49	rs77087420	G	A	G	A	-0.0127142	0.0262	0.054626	0.04807	FALSE	FALSE	FALSE	finn-b-N14_ENDOMETRIOSIS	4	123122856	0.0408	NA	0.5208	Endometriosis || id:finn-b-N14_ENDOMETRIOSIS	Endometriosis	Endometriosis || ||	TRUE	igd	NA	NA	NA	NA	NA	NA	NA	451619	2.99999e-08	4	0.0022938	123122856	ukb-b-14180	Mood swings || id:ukb-b-14180	TRUE	reported	igd	2	TRUE	30.7232
50	rs771998	C	T	C	T	0.00637735	0.0168	0.276344	0.2424	FALSE	FALSE	FALSE	finn-b-N14_ENDOMETRIOSIS	12	52358195	0.0205	NA	0.4132	Endometriosis || id:finn-b-N14_ENDOMETRIOSIS	Endometriosis	Endometriosis || ||	TRUE	igd	NA	NA	NA	NA	NA	NA	NA	451619	4.79999e-08	12	0.00116864	52358195	ukb-b-14180	Mood swings || id:ukb-b-14180	TRUE	reported	igd	2	TRUE	29.7796
51	rs7818437	C	T	C	T	0.00911934	-0.0138	0.23622	0.2273	FALSE	FALSE	FALSE	finn-b-N14_ENDOMETRIOSIS	8	10209623	0.0243	NA	0.5687	Endometriosis || id:finn-b-N14_ENDOMETRIOSIS	Endometriosis	Endometriosis || ||	TRUE	igd	NA	NA	NA	NA	NA	NA	NA	451619	1.80011e-13	8	0.00123862	10209623	ukb-b-14180	Mood swings || id:ukb-b-14180	TRUE	reported	igd	2	TRUE	54.2064
52	rs7954112	A	G	A	G	0.00588498	-0.0228	0.418831	0.3866	FALSE	FALSE	FALSE	finn-b-N14_ENDOMETRIOSIS	12	16316338	0.0182	NA	0.2101	Endometriosis || id:finn-b-N14_ENDOMETRIOSIS	Endometriosis	Endometriosis || ||	TRUE	igd	NA	NA	NA	NA	NA	NA	NA	451619	3.09999e-08	12	0.00106306	16316338	ukb-b-14180	Mood swings || id:ukb-b-14180	TRUE	reported	igd	2	TRUE	30.646
53	rs926914	T	C	T	C	0.00808591	0.0075	0.288398	0.3215	FALSE	FALSE	FALSE	finn-b-N14_ENDOMETRIOSIS	22	41418154	0.0188	NA	0.6886	Endometriosis || id:finn-b-N14_ENDOMETRIOSIS	Endometriosis	Endometriosis || ||	TRUE	igd	NA	NA	NA	NA	NA	NA	NA	451619	2.29985e-12	22	0.00115314	41418154	ukb-b-14180	Mood swings || id:ukb-b-14180	TRUE	reported	igd	2	TRUE	49.1693
54	rs931235	C	A	C	A	-0.00610609	-0.0042	0.592884	0.6084	FALSE	FALSE	FALSE	finn-b-N14_ENDOMETRIOSIS	3	65155560	0.0181	NA	0.8158	Endometriosis || id:finn-b-N14_ENDOMETRIOSIS	Endometriosis	Endometriosis || ||	TRUE	igd	NA	NA	NA	NA	NA	NA	NA	451619	9.40005e-09	3	0.00106348	65155560	ukb-b-14180	Mood swings || id:ukb-b-14180	TRUE	reported	igd	2	TRUE	32.9661
56	rs999483	G	T	G	T	0.00696129	0.0223	0.249341	0.2622	FALSE	FALSE	FALSE	finn-b-N14_ENDOMETRIOSIS	9	135301389	0.0201	NA	0.2674	Endometriosis || id:finn-b-N14_ENDOMETRIOSIS	Endometriosis	Endometriosis || ||	TRUE	igd	NA	NA	NA	NA	NA	NA	NA	451619	7.39997e-09	9	0.00120401	135301389	ukb-b-14180	Mood swings || id:ukb-b-14180	TRUE	reported	igd	2	TRUE	33.4287

## Sheet: MS and Em of uterus
	SNP	effect_allele.exposure	other_allele.exposure	effect_allele.outcome	other_allele.outcome	beta.exposure	beta.outcome	eaf.exposure	eaf.outcome	remove	palindromic	ambiguous	id.outcome	chr	pos	se.outcome	samplesize.outcome	pval.outcome	outcome	originalname.outcome	outcome.deprecated	mr_keep.outcome	data_source.outcome	proxy.outcome	target_snp.outcome	proxy_snp.outcome	target_a1.outcome	target_a2.outcome	proxy_a1.outcome	proxy_a2.outcome	samplesize.exposure	pval.exposure	chr.exposure	se.exposure	pos.exposure	id.exposure	exposure	mr_keep.exposure	pval_origin.exposure	data_source.exposure	action	mr_keep	F
1	rs10210512	G	T	G	T	0.00640893	-0.0039	0.420111	0.5356	FALSE	FALSE	FALSE	finn-b-N14_ENDOMETRIOSIS_UTERUS	2	199489760	0.0305	NA	0.8983	Endometriosis of uterus || id:finn-b-N14_ENDOMETRIOSIS_UTERUS	Endometriosis of uterus	Endometriosis of uterus || ||	TRUE	igd	NA	NA	NA	NA	NA	NA	NA	451619	1.29999e-09	2	0.00105646	199489760	ukb-b-14180	Mood swings || id:ukb-b-14180	TRUE	reported	igd	2	TRUE	36.8015
2	rs1050863	A	G	A	G	-0.00760029	0.0041	0.566561	0.5052	FALSE	FALSE	FALSE	finn-b-N14_ENDOMETRIOSIS_UTERUS	16	87440895	0.0308	NA	0.8928	Endometriosis of uterus || id:finn-b-N14_ENDOMETRIOSIS_UTERUS	Endometriosis of uterus	Endometriosis of uterus || ||	TRUE	igd	NA	NA	NA	NA	NA	NA	NA	451619	5.79963e-13	16	0.00105494	87440895	ukb-b-14180	Mood swings || id:ukb-b-14180	TRUE	reported	igd	2	TRUE	51.9045
3	rs1055710	A	G	A	G	-0.00661075	0.0264	0.331735	0.3586	FALSE	FALSE	FALSE	finn-b-N14_ENDOMETRIOSIS_UTERUS	9	96214928	0.032	NA	0.408	Endometriosis of uterus || id:finn-b-N14_ENDOMETRIOSIS_UTERUS	Endometriosis of uterus	Endometriosis of uterus || ||	TRUE	igd	NA	NA	NA	NA	NA	NA	NA	451619	2.30001e-09	9	0.0011068	96214928	ukb-b-14180	Mood swings || id:ukb-b-14180	TRUE	reported	igd	2	TRUE	35.6749
4	rs10983775	T	C	T	C	-0.00688656	-0.0507	0.534418	0.497	FALSE	FALSE	FALSE	finn-b-N14_ENDOMETRIOSIS_UTERUS	9	120521100	0.0306	NA	0.0981002	Endometriosis of uterus || id:finn-b-N14_ENDOMETRIOSIS_UTERUS	Endometriosis of uterus	Endometriosis of uterus || ||	TRUE	igd	NA	NA	NA	NA	NA	NA	NA	451619	5.10035e-11	9	0.00104851	120521100	ukb-b-14180	Mood swings || id:ukb-b-14180	TRUE	reported	igd	2	TRUE	43.138
5	rs11039154	T	C	T	C	0.0086801	0.0045	0.277621	0.1832	FALSE	FALSE	FALSE	finn-b-N14_ENDOMETRIOSIS_UTERUS	11	47278502	0.0397	NA	0.9104	Endometriosis of uterus || id:finn-b-N14_ENDOMETRIOSIS_UTERUS	Endometriosis of uterus	Endometriosis of uterus || ||	TRUE	igd	NA	NA	NA	NA	NA	NA	NA	451619	8.80035e-14	11	0.00116381	47278502	ukb-b-14180	Mood swings || id:ukb-b-14180	TRUE	reported	igd	2	TRUE	55.627
6	rs11168048	C	T	C	T	-0.00612545	-0.0198	0.418997	0.4109	FALSE	FALSE	FALSE	finn-b-N14_ENDOMETRIOSIS_UTERUS	5	147842353	0.0312	NA	0.5256	Endometriosis of uterus || id:finn-b-N14_ENDOMETRIOSIS_UTERUS	Endometriosis of uterus	Endometriosis of uterus || ||	TRUE	igd	NA	NA	NA	NA	NA	NA	NA	451619	6.29999e-09	5	0.00105442	147842353	ukb-b-14180	Mood swings || id:ukb-b-14180	TRUE	reported	igd	2	TRUE	33.7481
7	rs11184994	T	C	T	C	0.00644518	-0.013	0.694095	0.7265	FALSE	FALSE	FALSE	finn-b-N14_ENDOMETRIOSIS_UTERUS	1	107383738	0.0345	NA	0.7063	Endometriosis of uterus || id:finn-b-N14_ENDOMETRIOSIS_UTERUS	Endometriosis of uterus	Endometriosis of uterus || ||	TRUE	igd	NA	NA	NA	NA	NA	NA	NA	451619	1.2e-08	1	0.00113008	107383738	ukb-b-14180	Mood swings || id:ukb-b-14180	TRUE	reported	igd	2	TRUE	32.5276
8	rs11599236	C	T	C	T	-0.00630634	0.0191	0.411055	0.4788	FALSE	FALSE	FALSE	finn-b-N14_ENDOMETRIOSIS_UTERUS	10	106454672	0.0307	NA	0.534	Endometriosis of uterus || id:finn-b-N14_ENDOMETRIOSIS_UTERUS	Endometriosis of uterus	Endometriosis of uterus || ||	TRUE	igd	NA	NA	NA	NA	NA	NA	NA	451619	3.59998e-09	10	0.0010685	106454672	ukb-b-14180	Mood swings || id:ukb-b-14180	TRUE	reported	igd	2	TRUE	34.8342
9	rs11665070	A	G	A	G	-0.00844116	0.0388	0.667112	0.7344	FALSE	FALSE	FALSE	finn-b-N14_ENDOMETRIOSIS_UTERUS	18	35152563	0.0346	NA	0.263	Endometriosis of uterus || id:finn-b-N14_ENDOMETRIOSIS_UTERUS	Endometriosis of uterus	Endometriosis of uterus || ||	TRUE	igd	NA	NA	NA	NA	NA	NA	NA	451619	2.60016e-14	18	0.00110833	35152563	ukb-b-14180	Mood swings || id:ukb-b-14180	TRUE	reported	igd	2	TRUE	58.0051
10	rs11720128	T	C	T	C	-0.00596245	-0.0481	0.447679	0.3653	FALSE	FALSE	FALSE	finn-b-N14_ENDOMETRIOSIS_UTERUS	3	134733904	0.0321	NA	0.1342	Endometriosis of uterus || id:finn-b-N14_ENDOMETRIOSIS_UTERUS	Endometriosis of uterus	Endometriosis of uterus || ||	TRUE	igd	NA	NA	NA	NA	NA	NA	NA	451619	3.50002e-08	3	0.00108163	134733904	ukb-b-14180	Mood swings || id:ukb-b-14180	TRUE	reported	igd	2	TRUE	30.3873
11	rs11728841	C	A	C	A	0.00584645	-0.0552	0.555828	0.5383	FALSE	FALSE	FALSE	finn-b-N14_ENDOMETRIOSIS_UTERUS	4	139096299	0.0308	NA	0.0735495	Endometriosis of uterus || id:finn-b-N14_ENDOMETRIOSIS_UTERUS	Endometriosis of uterus	Endometriosis of uterus || ||	TRUE	igd	NA	NA	NA	NA	NA	NA	NA	451619	2.90001e-08	4	0.00105337	139096299	ukb-b-14180	Mood swings || id:ukb-b-14180	TRUE	reported	igd	2	TRUE	30.8051
12	rs12530421	C	A	C	A	0.0121587	-0.1494	0.066702	0.02633	FALSE	FALSE	FALSE	finn-b-N14_ENDOMETRIOSIS_UTERUS	6	29549443	0.0965	NA	0.1217	Endometriosis of uterus || id:finn-b-N14_ENDOMETRIOSIS_UTERUS	Endometriosis of uterus	Endometriosis of uterus || ||	TRUE	igd	NA	NA	NA	NA	NA	NA	NA	451619	5.19996e-09	6	0.00208135	29549443	ukb-b-14180	Mood swings || id:ukb-b-14180	TRUE	reported	igd	2	TRUE	34.1259
13	rs12963231	A	C	A	C	0.00810215	0.041	0.32937	0.3112	FALSE	FALSE	FALSE	finn-b-N14_ENDOMETRIOSIS_UTERUS	18	52767977	0.0332	NA	0.2158	Endometriosis of uterus || id:finn-b-N14_ENDOMETRIOSIS_UTERUS	Endometriosis of uterus	Endometriosis of uterus || ||	TRUE	igd	NA	NA	NA	NA	NA	NA	NA	451619	3.50026e-13	18	0.00111397	52767977	ukb-b-14180	Mood swings || id:ukb-b-14180	TRUE	reported	igd	2	TRUE	52.8997
14	rs13085679	A	G	A	G	0.00687323	0.0584	0.500699	0.3581	FALSE	FALSE	FALSE	finn-b-N14_ENDOMETRIOSIS_UTERUS	3	49869631	0.0319	NA	0.0673705	Endometriosis of uterus || id:finn-b-N14_ENDOMETRIOSIS_UTERUS	Endometriosis of uterus	Endometriosis of uterus || ||	TRUE	igd	NA	NA	NA	NA	NA	NA	NA	451619	4.19952e-11	3	0.00104184	49869631	ukb-b-14180	Mood swings || id:ukb-b-14180	TRUE	reported	igd	2	TRUE	43.5231
15	rs13434208	G	A	G	A	-0.00604683	-0.0316	0.52505	0.5714	FALSE	FALSE	FALSE	finn-b-N14_ENDOMETRIOSIS_UTERUS	3	117007664	0.0311	NA	0.3093	Endometriosis of uterus || id:finn-b-N14_ENDOMETRIOSIS_UTERUS	Endometriosis of uterus	Endometriosis of uterus || ||	TRUE	igd	NA	NA	NA	NA	NA	NA	NA	451619	7.59994e-09	3	0.00104651	117007664	ukb-b-14180	Mood swings || id:ukb-b-14180	TRUE	reported	igd	2	TRUE	33.3863
16	rs1439252	A	G	A	G	-0.00658394	0.0271	0.37322	0.3151	FALSE	FALSE	FALSE	finn-b-N14_ENDOMETRIOSIS_UTERUS	2	212737144	0.0332	NA	0.4143	Endometriosis of uterus || id:finn-b-N14_ENDOMETRIOSIS_UTERUS	Endometriosis of uterus	Endometriosis of uterus || ||	TRUE	igd	NA	NA	NA	NA	NA	NA	NA	451619	1.29999e-09	2	0.00108496	212737144	ukb-b-14180	Mood swings || id:ukb-b-14180	TRUE	reported	igd	2	TRUE	36.8251
17	rs1688000	G	A	G	A	-0.00633205	-0.0324	0.625414	0.7117	FALSE	FALSE	FALSE	finn-b-N14_ENDOMETRIOSIS_UTERUS	19	35619166	0.0338	NA	0.3375	Endometriosis of uterus || id:finn-b-N14_ENDOMETRIOSIS_UTERUS	Endometriosis of uterus	Endometriosis of uterus || ||	TRUE	igd	NA	NA	NA	NA	NA	NA	NA	451619	4.39997e-09	19	0.00107893	35619166	ukb-b-14180	Mood swings || id:ukb-b-14180	TRUE	reported	igd	2	TRUE	34.4431
18	rs17411061	T	C	T	C	0.00699253	-0.0058	0.419519	0.3963	FALSE	FALSE	FALSE	finn-b-N14_ENDOMETRIOSIS_UTERUS	18	50795113	0.0312	NA	0.8514	Endometriosis of uterus || id:finn-b-N14_ENDOMETRIOSIS_UTERUS	Endometriosis of uterus	Endometriosis of uterus || ||	TRUE	igd	NA	NA	NA	NA	NA	NA	NA	451619	4.10015e-11	18	0.0010595	50795113	ukb-b-14180	Mood swings || id:ukb-b-14180	TRUE	reported	igd	2	TRUE	43.5579
19	rs1962104	C	T	C	T	0.00729384	0.041	0.558087	0.4752	FALSE	FALSE	FALSE	finn-b-N14_ENDOMETRIOSIS_UTERUS	8	141635329	0.0307	NA	0.1824	Endometriosis of uterus || id:finn-b-N14_ENDOMETRIOSIS_UTERUS	Endometriosis of uterus	Endometriosis of uterus || ||	TRUE	igd	NA	NA	NA	NA	NA	NA	NA	451619	5.50047e-12	8	0.00105838	141635329	ukb-b-14180	Mood swings || id:ukb-b-14180	TRUE	reported	igd	2	TRUE	47.493
20	rs2000228	C	T	C	T	0.00713379	-0.0094	0.313308	0.2914	FALSE	FALSE	FALSE	finn-b-N14_ENDOMETRIOSIS_UTERUS	1	72723863	0.0338	NA	0.780301	Endometriosis of uterus || id:finn-b-N14_ENDOMETRIOSIS_UTERUS	Endometriosis of uterus	Endometriosis of uterus || ||	TRUE	igd	NA	NA	NA	NA	NA	NA	NA	451619	2.1e-10	1	0.00112266	72723863	ukb-b-14180	Mood swings || id:ukb-b-14180	TRUE	reported	igd	2	TRUE	40.3779
21	rs2016851	C	T	C	T	0.00629884	0.0303	0.703467	0.6873	FALSE	FALSE	FALSE	finn-b-N14_ENDOMETRIOSIS_UTERUS	14	71697878	0.0334	NA	0.3649	Endometriosis of uterus || id:finn-b-N14_ENDOMETRIOSIS_UTERUS	Endometriosis of uterus	Endometriosis of uterus || ||	TRUE	igd	NA	NA	NA	NA	NA	NA	NA	451619	4.49997e-08	14	0.00115173	71697878	ukb-b-14180	Mood swings || id:ukb-b-14180	TRUE	reported	igd	2	TRUE	29.9102
22	rs2483509	A	G	A	G	0.00642955	-0.008	0.449908	0.5471	FALSE	FALSE	FALSE	finn-b-N14_ENDOMETRIOSIS_UTERUS	7	133341162	0.0309	NA	0.7944	Endometriosis of uterus || id:finn-b-N14_ENDOMETRIOSIS_UTERUS	Endometriosis of uterus	Endometriosis of uterus || ||	TRUE	igd	NA	NA	NA	NA	NA	NA	NA	451619	8.40001e-10	7	0.00104751	133341162	ukb-b-14180	Mood swings || id:ukb-b-14180	TRUE	reported	igd	2	TRUE	37.6743
23	rs2503775	G	A	G	A	-0.00903306	-0.0113	0.870833	0.893	FALSE	FALSE	FALSE	finn-b-N14_ENDOMETRIOSIS_UTERUS	6	98521600	0.049	NA	0.8172	Endometriosis of uterus || id:finn-b-N14_ENDOMETRIOSIS_UTERUS	Endometriosis of uterus	Endometriosis of uterus || ||	TRUE	igd	NA	NA	NA	NA	NA	NA	NA	451619	6.4e-09	6	0.00155578	98521600	ukb-b-14180	Mood swings || id:ukb-b-14180	TRUE	reported	igd	2	TRUE	33.7111
24	rs2678897	A	G	A	G	0.00677101	0.0361	0.607517	0.6292	FALSE	FALSE	FALSE	finn-b-N14_ENDOMETRIOSIS_UTERUS	2	58169418	0.0317	NA	0.2548	Endometriosis of uterus || id:finn-b-N14_ENDOMETRIOSIS_UTERUS	Endometriosis of uterus	Endometriosis of uterus || ||	TRUE	igd	NA	NA	NA	NA	NA	NA	NA	451619	2.5e-10	2	0.00107009	58169418	ukb-b-14180	Mood swings || id:ukb-b-14180	TRUE	reported	igd	2	TRUE	40.0374
25	rs28517342	G	T	G	T	-0.00657481	0.0171	0.256743	0.2262	FALSE	FALSE	FALSE	finn-b-N14_ENDOMETRIOSIS_UTERUS	6	64763297	0.0365	NA	0.6405	Endometriosis of uterus || id:finn-b-N14_ENDOMETRIOSIS_UTERUS	Endometriosis of uterus	Endometriosis of uterus || ||	TRUE	igd	NA	NA	NA	NA	NA	NA	NA	451619	3.50002e-08	6	0.0011922	64763297	ukb-b-14180	Mood swings || id:ukb-b-14180	TRUE	reported	igd	2	TRUE	30.4136
26	rs28655666	A	G	A	G	-0.00699073	-0.0326	0.55232	0.5156	FALSE	FALSE	FALSE	finn-b-N14_ENDOMETRIOSIS_UTERUS	12	122186317	0.0308	NA	0.2895	Endometriosis of uterus || id:finn-b-N14_ENDOMETRIOSIS_UTERUS	Endometriosis of uterus	Endometriosis of uterus || ||	TRUE	igd	NA	NA	NA	NA	NA	NA	NA	451619	2.39994e-11	12	0.00104619	122186317	ukb-b-14180	Mood swings || id:ukb-b-14180	TRUE	reported	igd	2	TRUE	44.6503
27	rs297343	G	T	G	T	-0.00728288	0.0538	0.637806	0.7521	FALSE	FALSE	FALSE	finn-b-N14_ENDOMETRIOSIS_UTERUS	11	16354653	0.0356	NA	0.131	Endometriosis of uterus || id:finn-b-N14_ENDOMETRIOSIS_UTERUS	Endometriosis of uterus	Endometriosis of uterus || ||	TRUE	igd	NA	NA	NA	NA	NA	NA	NA	451619	2.09991e-11	11	0.00108773	16354653	ukb-b-14180	Mood swings || id:ukb-b-14180	TRUE	reported	igd	2	TRUE	44.8295
28	rs3012850	G	C	G	C	0.00929455	0.0607	0.239277	0.224	FALSE	TRUE	FALSE	finn-b-N14_ENDOMETRIOSIS_UTERUS	13	58713360	0.037	NA	0.1008	Endometriosis of uterus || id:finn-b-N14_ENDOMETRIOSIS_UTERUS	Endometriosis of uterus	Endometriosis of uterus || ||	TRUE	igd	NA	NA	NA	NA	NA	NA	NA	451619	6.79986e-14	13	0.00124061	58713360	ukb-b-14180	Mood swings || id:ukb-b-14180	TRUE	reported	igd	2	TRUE	56.1289
29	rs35789697	A	G	A	G	-0.00671986	-0.0276	0.36936	0.3297	FALSE	FALSE	FALSE	finn-b-N14_ENDOMETRIOSIS_UTERUS	2	144248718	0.0324	NA	0.3956	Endometriosis of uterus || id:finn-b-N14_ENDOMETRIOSIS_UTERUS	Endometriosis of uterus	Endometriosis of uterus || ||	TRUE	igd	NA	NA	NA	NA	NA	NA	NA	451619	5e-10	2	0.00108049	144248718	ukb-b-14180	Mood swings || id:ukb-b-14180	TRUE	reported	igd	2	TRUE	38.6793
30	rs35856211	A	G	A	G	-0.00655792	-0.02	0.539844	0.5605	FALSE	FALSE	FALSE	finn-b-N14_ENDOMETRIOSIS_UTERUS	16	74138900	0.0308	NA	0.517299	Endometriosis of uterus || id:finn-b-N14_ENDOMETRIOSIS_UTERUS	Endometriosis of uterus	Endometriosis of uterus || ||	TRUE	igd	NA	NA	NA	NA	NA	NA	NA	451619	4.39997e-10	16	0.00105113	74138900	ukb-b-14180	Mood swings || id:ukb-b-14180	TRUE	reported	igd	2	TRUE	38.9242
31	rs4243048	A	G	A	G	-0.00639065	-0.0492	0.55737	0.4946	FALSE	FALSE	FALSE	finn-b-N14_ENDOMETRIOSIS_UTERUS	15	78012708	0.0308	NA	0.1106	Endometriosis of uterus || id:finn-b-N14_ENDOMETRIOSIS_UTERUS	Endometriosis of uterus	Endometriosis of uterus || ||	TRUE	igd	TRUE	rs4243048	rs8027520	G	A	A	G	451619	2.30001e-09	15	0.00106913	78010060	ukb-b-14180	Mood swings || id:ukb-b-14180	TRUE	reported	igd	2	TRUE	35.7297
32	rs4309187	C	A	C	A	0.00897192	0.0069	0.682146	0.8257	FALSE	FALSE	FALSE	finn-b-N14_ENDOMETRIOSIS_UTERUS	11	113412443	0.0403	NA	0.8636	Endometriosis of uterus || id:finn-b-N14_ENDOMETRIOSIS_UTERUS	Endometriosis of uterus	Endometriosis of uterus || ||	TRUE	igd	NA	NA	NA	NA	NA	NA	NA	451619	1.39991e-15	11	0.00112375	113412443	ukb-b-14180	Mood swings || id:ukb-b-14180	TRUE	reported	igd	2	TRUE	63.7428
33	rs4836789	C	T	C	T	0.0071769	-0.0028	0.596252	0.6274	FALSE	FALSE	FALSE	finn-b-N14_ENDOMETRIOSIS_UTERUS	9	122663466	0.0317	NA	0.9288	Endometriosis of uterus || id:finn-b-N14_ENDOMETRIOSIS_UTERUS	Endometriosis of uterus	Endometriosis of uterus || ||	TRUE	igd	NA	NA	NA	NA	NA	NA	NA	451619	1.50003e-11	9	0.00106327	122663466	ukb-b-14180	Mood swings || id:ukb-b-14180	TRUE	reported	igd	2	TRUE	45.5603
34	rs4899532	G	A	G	A	0.00781697	0.0341	0.745241	0.7615	FALSE	FALSE	FALSE	finn-b-N14_ENDOMETRIOSIS_UTERUS	14	75174132	0.0362	NA	0.3456	Endometriosis of uterus || id:finn-b-N14_ENDOMETRIOSIS_UTERUS	Endometriosis of uterus	Endometriosis of uterus || ||	TRUE	igd	NA	NA	NA	NA	NA	NA	NA	451619	6.4003e-11	14	0.00119642	75174132	ukb-b-14180	Mood swings || id:ukb-b-14180	TRUE	reported	igd	2	TRUE	42.6884
35	rs55774086	G	C	G	C	0.00769201	-0.0005	0.242888	0.2256	FALSE	TRUE	FALSE	finn-b-N14_ENDOMETRIOSIS_UTERUS	16	5844481	0.0368	NA	0.9883	Endometriosis of uterus || id:finn-b-N14_ENDOMETRIOSIS_UTERUS	Endometriosis of uterus	Endometriosis of uterus || ||	TRUE	igd	NA	NA	NA	NA	NA	NA	NA	451619	2.5e-10	16	0.00121579	5844481	ukb-b-14180	Mood swings || id:ukb-b-14180	TRUE	reported	igd	2	TRUE	40.0279
36	rs56116032	G	A	G	A	-0.0092383	0.012	0.219423	0.1681	FALSE	FALSE	FALSE	finn-b-N14_ENDOMETRIOSIS_UTERUS	9	11453149	0.0411	NA	0.7701	Endometriosis of uterus || id:finn-b-N14_ENDOMETRIOSIS_UTERUS	Endometriosis of uterus	Endometriosis of uterus || ||	TRUE	igd	NA	NA	NA	NA	NA	NA	NA	451619	2.39994e-13	9	0.0012615	11453149	ukb-b-14180	Mood swings || id:ukb-b-14180	TRUE	reported	igd	2	TRUE	53.6302
37	rs600011	C	A	C	A	0.00697282	-0.0234	0.301398	0.2797	FALSE	FALSE	FALSE	finn-b-N14_ENDOMETRIOSIS_UTERUS	3	107295392	0.0342	NA	0.4948	Endometriosis of uterus || id:finn-b-N14_ENDOMETRIOSIS_UTERUS	Endometriosis of uterus	Endometriosis of uterus || ||	TRUE	igd	NA	NA	NA	NA	NA	NA	NA	451619	8.40001e-10	3	0.00113624	107295392	ukb-b-14180	Mood swings || id:ukb-b-14180	TRUE	reported	igd	2	TRUE	37.6597
38	rs6103271	G	A	G	A	-0.00905928	-0.0053	0.824805	0.8552	FALSE	FALSE	FALSE	finn-b-N14_ENDOMETRIOSIS_UTERUS	20	42015848	0.0438	NA	0.9033	Endometriosis of uterus || id:finn-b-N14_ENDOMETRIOSIS_UTERUS	Endometriosis of uterus	Endometriosis of uterus || ||	TRUE	igd	NA	NA	NA	NA	NA	NA	NA	451619	5.70033e-11	20	0.00138265	42015848	ukb-b-14180	Mood swings || id:ukb-b-14180	TRUE	reported	igd	2	TRUE	42.9302
39	rs613872	T	G	T	G	0.0109425	0.0054	0.825758	0.8399	FALSE	FALSE	FALSE	finn-b-N14_ENDOMETRIOSIS_UTERUS	18	53210302	0.0417	NA	0.898	Endometriosis of uterus || id:finn-b-N14_ENDOMETRIOSIS_UTERUS	Endometriosis of uterus	Endometriosis of uterus || ||	TRUE	igd	NA	NA	NA	NA	NA	NA	NA	451619	1.80011e-15	18	0.00137527	53210302	ukb-b-14180	Mood swings || id:ukb-b-14180	TRUE	reported	igd	2	TRUE	63.3078
40	rs61937595	T	C	T	C	0.0101115	0.0241	0.094101	0.1415	FALSE	FALSE	FALSE	finn-b-N14_ENDOMETRIOSIS_UTERUS	12	57682956	0.0445	NA	0.587899	Endometriosis of uterus || id:finn-b-N14_ENDOMETRIOSIS_UTERUS	Endometriosis of uterus	Endometriosis of uterus || ||	TRUE	igd	NA	NA	NA	NA	NA	NA	NA	451619	2.80001e-08	12	0.00181986	57682956	ukb-b-14180	Mood swings || id:ukb-b-14180	TRUE	reported	igd	2	TRUE	30.8713
41	rs6460902	A	G	A	G	0.00647778	0.0089	0.419013	0.3662	FALSE	FALSE	FALSE	finn-b-N14_ENDOMETRIOSIS_UTERUS	7	12255511	0.0318	NA	0.7801	Endometriosis of uterus || id:finn-b-N14_ENDOMETRIOSIS_UTERUS	Endometriosis of uterus	Endometriosis of uterus || ||	TRUE	igd	NA	NA	NA	NA	NA	NA	NA	451619	8.10009e-10	7	0.00105449	12255511	ukb-b-14180	Mood swings || id:ukb-b-14180	TRUE	reported	igd	2	TRUE	37.737
42	rs67447472	T	G	T	G	0.0110477	0.0498	0.099627	0.07122	FALSE	FALSE	FALSE	finn-b-N14_ENDOMETRIOSIS_UTERUS	6	143062216	0.06	NA	0.4071	Endometriosis of uterus || id:finn-b-N14_ENDOMETRIOSIS_UTERUS	Endometriosis of uterus	Endometriosis of uterus || ||	TRUE	igd	NA	NA	NA	NA	NA	NA	NA	451619	2.80001e-10	6	0.00175127	143062216	ukb-b-14180	Mood swings || id:ukb-b-14180	TRUE	reported	igd	2	TRUE	39.7958
43	rs67970900	T	G	T	G	-0.00668234	-0.056	0.308768	0.3594	FALSE	FALSE	FALSE	finn-b-N14_ENDOMETRIOSIS_UTERUS	4	147748826	0.0321	NA	0.0810401	Endometriosis of uterus || id:finn-b-N14_ENDOMETRIOSIS_UTERUS	Endometriosis of uterus	Endometriosis of uterus || ||	TRUE	igd	NA	NA	NA	NA	NA	NA	NA	451619	3.2e-09	4	0.0011286	147748826	ukb-b-14180	Mood swings || id:ukb-b-14180	TRUE	reported	igd	2	TRUE	35.0572
44	rs6895295	T	C	T	C	0.00707138	-0.0525	0.215727	0.1612	FALSE	FALSE	FALSE	finn-b-N14_ENDOMETRIOSIS_UTERUS	5	107757238	0.0417	NA	0.2078	Endometriosis of uterus || id:finn-b-N14_ENDOMETRIOSIS_UTERUS	Endometriosis of uterus	Endometriosis of uterus || ||	TRUE	igd	NA	NA	NA	NA	NA	NA	NA	451619	2.59998e-08	5	0.00127022	107757238	ukb-b-14180	Mood swings || id:ukb-b-14180	TRUE	reported	igd	2	TRUE	30.9921
45	rs7047280	T	C	T	C	-0.00616673	0.0028	0.605047	0.5856	FALSE	FALSE	FALSE	finn-b-N14_ENDOMETRIOSIS_UTERUS	9	23297808	0.0311	NA	0.9274	Endometriosis of uterus || id:finn-b-N14_ENDOMETRIOSIS_UTERUS	Endometriosis of uterus	Endometriosis of uterus || ||	TRUE	igd	NA	NA	NA	NA	NA	NA	NA	451619	7.79992e-09	9	0.0010682	23297808	ukb-b-14180	Mood swings || id:ukb-b-14180	TRUE	reported	igd	2	TRUE	33.3277
46	rs7202252	C	T	C	T	0.00732897	0.0191	0.732389	0.7753	FALSE	FALSE	FALSE	finn-b-N14_ENDOMETRIOSIS_UTERUS	16	24741686	0.0366	NA	0.600701	Endometriosis of uterus || id:finn-b-N14_ENDOMETRIOSIS_UTERUS	Endometriosis of uterus	Endometriosis of uterus || ||	TRUE	igd	NA	NA	NA	NA	NA	NA	NA	451619	4.90004e-10	16	0.00117803	24741686	ukb-b-14180	Mood swings || id:ukb-b-14180	TRUE	reported	igd	2	TRUE	38.7055
47	rs72660658	T	C	T	C	-0.00682841	0.0188	0.267155	0.3502	FALSE	FALSE	FALSE	finn-b-N14_ENDOMETRIOSIS_UTERUS	4	105443124	0.0321	NA	0.5582	Endometriosis of uterus || id:finn-b-N14_ENDOMETRIOSIS_UTERUS	Endometriosis of uterus	Endometriosis of uterus || ||	TRUE	igd	NA	NA	NA	NA	NA	NA	NA	451619	6.90001e-09	4	0.00117864	105443124	ukb-b-14180	Mood swings || id:ukb-b-14180	TRUE	reported	igd	2	TRUE	33.5642
48	rs7536987	G	A	G	A	-0.00653643	-0.0281	0.277491	0.2843	FALSE	FALSE	FALSE	finn-b-N14_ENDOMETRIOSIS_UTERUS	1	174337116	0.034	NA	0.4088	Endometriosis of uterus || id:finn-b-N14_ENDOMETRIOSIS_UTERUS	Endometriosis of uterus	Endometriosis of uterus || ||	TRUE	igd	NA	NA	NA	NA	NA	NA	NA	451619	1.89998e-08	1	0.00116375	174337116	ukb-b-14180	Mood swings || id:ukb-b-14180	TRUE	reported	igd	2	TRUE	31.5473
49	rs77087420	G	A	G	A	-0.0127142	0.0348	0.054626	0.04797	FALSE	FALSE	FALSE	finn-b-N14_ENDOMETRIOSIS_UTERUS	4	123122856	0.0711	NA	0.6244	Endometriosis of uterus || id:finn-b-N14_ENDOMETRIOSIS_UTERUS	Endometriosis of uterus	Endometriosis of uterus || ||	TRUE	igd	NA	NA	NA	NA	NA	NA	NA	451619	2.99999e-08	4	0.0022938	123122856	ukb-b-14180	Mood swings || id:ukb-b-14180	TRUE	reported	igd	2	TRUE	30.7232
50	rs771998	C	T	C	T	0.00637735	0.0696	0.276344	0.2424	FALSE	FALSE	FALSE	finn-b-N14_ENDOMETRIOSIS_UTERUS	12	52358195	0.0358	NA	0.0516595	Endometriosis of uterus || id:finn-b-N14_ENDOMETRIOSIS_UTERUS	Endometriosis of uterus	Endometriosis of uterus || ||	TRUE	igd	NA	NA	NA	NA	NA	NA	NA	451619	4.79999e-08	12	0.00116864	52358195	ukb-b-14180	Mood swings || id:ukb-b-14180	TRUE	reported	igd	2	TRUE	29.7796
51	rs7818437	C	T	C	T	0.00911934	0.0183	0.23622	0.2277	FALSE	FALSE	FALSE	finn-b-N14_ENDOMETRIOSIS_UTERUS	8	10209623	0.0426	NA	0.6673	Endometriosis of uterus || id:finn-b-N14_ENDOMETRIOSIS_UTERUS	Endometriosis of uterus	Endometriosis of uterus || ||	TRUE	igd	NA	NA	NA	NA	NA	NA	NA	451619	1.80011e-13	8	0.00123862	10209623	ukb-b-14180	Mood swings || id:ukb-b-14180	TRUE	reported	igd	2	TRUE	54.2064
52	rs7954112	A	G	A	G	0.00588498	-0.0119	0.418831	0.3871	FALSE	FALSE	FALSE	finn-b-N14_ENDOMETRIOSIS_UTERUS	12	16316338	0.0317	NA	0.7076	Endometriosis of uterus || id:finn-b-N14_ENDOMETRIOSIS_UTERUS	Endometriosis of uterus	Endometriosis of uterus || ||	TRUE	igd	NA	NA	NA	NA	NA	NA	NA	451619	3.09999e-08	12	0.00106306	16316338	ukb-b-14180	Mood swings || id:ukb-b-14180	TRUE	reported	igd	2	TRUE	30.646
53	rs926914	T	C	T	C	0.00808591	0.0773	0.288398	0.3217	FALSE	FALSE	FALSE	finn-b-N14_ENDOMETRIOSIS_UTERUS	22	41418154	0.0329	NA	0.0187301	Endometriosis of uterus || id:finn-b-N14_ENDOMETRIOSIS_UTERUS	Endometriosis of uterus	Endometriosis of uterus || ||	TRUE	igd	NA	NA	NA	NA	NA	NA	NA	451619	2.29985e-12	22	0.00115314	41418154	ukb-b-14180	Mood swings || id:ukb-b-14180	TRUE	reported	igd	2	TRUE	49.1693
54	rs931235	C	A	C	A	-0.00610609	-0.0091	0.592884	0.6085	FALSE	FALSE	FALSE	finn-b-N14_ENDOMETRIOSIS_UTERUS	3	65155560	0.0316	NA	0.772999	Endometriosis of uterus || id:finn-b-N14_ENDOMETRIOSIS_UTERUS	Endometriosis of uterus	Endometriosis of uterus || ||	TRUE	igd	NA	NA	NA	NA	NA	NA	NA	451619	9.40005e-09	3	0.00106348	65155560	ukb-b-14180	Mood swings || id:ukb-b-14180	TRUE	reported	igd	2	TRUE	32.9661
56	rs999483	G	T	G	T	0.00696129	-0.0238	0.249341	0.2616	FALSE	FALSE	FALSE	finn-b-N14_ENDOMETRIOSIS_UTERUS	9	135301389	0.0351	NA	0.498799	Endometriosis of uterus || id:finn-b-N14_ENDOMETRIOSIS_UTERUS	Endometriosis of uterus	Endometriosis of uterus || ||	TRUE	igd	NA	NA	NA	NA	NA	NA	NA	451619	7.39997e-09	9	0.00120401	135301389	ukb-b-14180	Mood swings || id:ukb-b-14180	TRUE	reported	igd	2	TRUE	33.4287

## Sheet: MS and Em of ovary
	SNP	effect_allele.exposure	other_allele.exposure	effect_allele.outcome	other_allele.outcome	beta.exposure	beta.outcome	eaf.exposure	eaf.outcome	remove	palindromic	ambiguous	id.outcome	chr	pos	se.outcome	samplesize.outcome	pval.outcome	outcome	originalname.outcome	outcome.deprecated	mr_keep.outcome	data_source.outcome	proxy.outcome	target_snp.outcome	proxy_snp.outcome	target_a1.outcome	target_a2.outcome	proxy_a1.outcome	proxy_a2.outcome	samplesize.exposure	pval.exposure	chr.exposure	se.exposure	pos.exposure	id.exposure	exposure	mr_keep.exposure	pval_origin.exposure	data_source.exposure	action	mr_keep	F
1	rs10210512	G	T	G	T	0.00640893	0.0097	0.420111	0.5357	FALSE	FALSE	FALSE	finn-b-N14_ENDOMETRIOSIS_OVARY	2	199489760	0.0263	NA	0.7114	Endometriosis of ovary || id:finn-b-N14_ENDOMETRIOSIS_OVARY	Endometriosis of ovary	Endometriosis of ovary || ||	TRUE	igd	NA	NA	NA	NA	NA	NA	NA	451619	1.29999e-09	2	0.00105646	199489760	ukb-b-14180	Mood swings || id:ukb-b-14180	TRUE	reported	igd	2	TRUE	36.8015
2	rs1050863	A	G	A	G	-0.00760029	-0.0132	0.566561	0.5049	FALSE	FALSE	FALSE	finn-b-N14_ENDOMETRIOSIS_OVARY	16	87440895	0.0264	NA	0.6162	Endometriosis of ovary || id:finn-b-N14_ENDOMETRIOSIS_OVARY	Endometriosis of ovary	Endometriosis of ovary || ||	TRUE	igd	NA	NA	NA	NA	NA	NA	NA	451619	5.79963e-13	16	0.00105494	87440895	ukb-b-14180	Mood swings || id:ukb-b-14180	TRUE	reported	igd	2	TRUE	51.9045
3	rs1055710	A	G	A	G	-0.00661075	-0.0255	0.331735	0.3581	FALSE	FALSE	FALSE	finn-b-N14_ENDOMETRIOSIS_OVARY	9	96214928	0.0274	NA	0.3531	Endometriosis of ovary || id:finn-b-N14_ENDOMETRIOSIS_OVARY	Endometriosis of ovary	Endometriosis of ovary || ||	TRUE	igd	NA	NA	NA	NA	NA	NA	NA	451619	2.30001e-09	9	0.0011068	96214928	ukb-b-14180	Mood swings || id:ukb-b-14180	TRUE	reported	igd	2	TRUE	35.6749
4	rs10983775	T	C	T	C	-0.00688656	-0.0476	0.534418	0.4968	FALSE	FALSE	FALSE	finn-b-N14_ENDOMETRIOSIS_OVARY	9	120521100	0.0263	NA	0.06996	Endometriosis of ovary || id:finn-b-N14_ENDOMETRIOSIS_OVARY	Endometriosis of ovary	Endometriosis of ovary || ||	TRUE	igd	NA	NA	NA	NA	NA	NA	NA	451619	5.10035e-11	9	0.00104851	120521100	ukb-b-14180	Mood swings || id:ukb-b-14180	TRUE	reported	igd	2	TRUE	43.138
5	rs11039154	T	C	T	C	0.0086801	0.0219	0.277621	0.1833	FALSE	FALSE	FALSE	finn-b-N14_ENDOMETRIOSIS_OVARY	11	47278502	0.0342	NA	0.522701	Endometriosis of ovary || id:finn-b-N14_ENDOMETRIOSIS_OVARY	Endometriosis of ovary	Endometriosis of ovary || ||	TRUE	igd	NA	NA	NA	NA	NA	NA	NA	451619	8.80035e-14	11	0.00116381	47278502	ukb-b-14180	Mood swings || id:ukb-b-14180	TRUE	reported	igd	2	TRUE	55.627
6	rs11168048	C	T	C	T	-0.00612545	-0.0115	0.418997	0.411	FALSE	FALSE	FALSE	finn-b-N14_ENDOMETRIOSIS_OVARY	5	147842353	0.0267	NA	0.6656	Endometriosis of ovary || id:finn-b-N14_ENDOMETRIOSIS_OVARY	Endometriosis of ovary	Endometriosis of ovary || ||	TRUE	igd	NA	NA	NA	NA	NA	NA	NA	451619	6.29999e-09	5	0.00105442	147842353	ukb-b-14180	Mood swings || id:ukb-b-14180	TRUE	reported	igd	2	TRUE	33.7481
7	rs11184994	T	C	T	C	0.00644518	0.0243	0.694095	0.7268	FALSE	FALSE	FALSE	finn-b-N14_ENDOMETRIOSIS_OVARY	1	107383738	0.0296	NA	0.4114	Endometriosis of ovary || id:finn-b-N14_ENDOMETRIOSIS_OVARY	Endometriosis of ovary	Endometriosis of ovary || ||	TRUE	igd	NA	NA	NA	NA	NA	NA	NA	451619	1.2e-08	1	0.00113008	107383738	ukb-b-14180	Mood swings || id:ukb-b-14180	TRUE	reported	igd	2	TRUE	32.5276
8	rs11599236	C	T	C	T	-0.00630634	0.0092	0.411055	0.4788	FALSE	FALSE	FALSE	finn-b-N14_ENDOMETRIOSIS_OVARY	10	106454672	0.0264	NA	0.7271	Endometriosis of ovary || id:finn-b-N14_ENDOMETRIOSIS_OVARY	Endometriosis of ovary	Endometriosis of ovary || ||	TRUE	igd	NA	NA	NA	NA	NA	NA	NA	451619	3.59998e-09	10	0.0010685	106454672	ukb-b-14180	Mood swings || id:ukb-b-14180	TRUE	reported	igd	2	TRUE	34.8342
9	rs11665070	A	G	A	G	-0.00844116	-0.0308	0.667112	0.7339	FALSE	FALSE	FALSE	finn-b-N14_ENDOMETRIOSIS_OVARY	18	35152563	0.0297	NA	0.3007	Endometriosis of ovary || id:finn-b-N14_ENDOMETRIOSIS_OVARY	Endometriosis of ovary	Endometriosis of ovary || ||	TRUE	igd	NA	NA	NA	NA	NA	NA	NA	451619	2.60016e-14	18	0.00110833	35152563	ukb-b-14180	Mood swings || id:ukb-b-14180	TRUE	reported	igd	2	TRUE	58.0051
10	rs11720128	T	C	T	C	-0.00596245	-0.0299	0.447679	0.3654	FALSE	FALSE	FALSE	finn-b-N14_ENDOMETRIOSIS_OVARY	3	134733904	0.0276	NA	0.2786	Endometriosis of ovary || id:finn-b-N14_ENDOMETRIOSIS_OVARY	Endometriosis of ovary	Endometriosis of ovary || ||	TRUE	igd	NA	NA	NA	NA	NA	NA	NA	451619	3.50002e-08	3	0.00108163	134733904	ukb-b-14180	Mood swings || id:ukb-b-14180	TRUE	reported	igd	2	TRUE	30.3873
11	rs11728841	C	A	C	A	0.00584645	-0.0252	0.555828	0.5385	FALSE	FALSE	FALSE	finn-b-N14_ENDOMETRIOSIS_OVARY	4	139096299	0.0264	NA	0.3411	Endometriosis of ovary || id:finn-b-N14_ENDOMETRIOSIS_OVARY	Endometriosis of ovary	Endometriosis of ovary || ||	TRUE	igd	NA	NA	NA	NA	NA	NA	NA	451619	2.90001e-08	4	0.00105337	139096299	ukb-b-14180	Mood swings || id:ukb-b-14180	TRUE	reported	igd	2	TRUE	30.8051
12	rs12530421	C	A	C	A	0.0121587	-0.0447	0.066702	0.02642	FALSE	FALSE	FALSE	finn-b-N14_ENDOMETRIOSIS_OVARY	6	29549443	0.0819	NA	0.585	Endometriosis of ovary || id:finn-b-N14_ENDOMETRIOSIS_OVARY	Endometriosis of ovary	Endometriosis of ovary || ||	TRUE	igd	NA	NA	NA	NA	NA	NA	NA	451619	5.19996e-09	6	0.00208135	29549443	ukb-b-14180	Mood swings || id:ukb-b-14180	TRUE	reported	igd	2	TRUE	34.1259
13	rs12963231	A	C	A	C	0.00810215	0.0711	0.32937	0.3116	FALSE	FALSE	FALSE	finn-b-N14_ENDOMETRIOSIS_OVARY	18	52767977	0.0284	NA	0.0123401	Endometriosis of ovary || id:finn-b-N14_ENDOMETRIOSIS_OVARY	Endometriosis of ovary	Endometriosis of ovary || ||	TRUE	igd	NA	NA	NA	NA	NA	NA	NA	451619	3.50026e-13	18	0.00111397	52767977	ukb-b-14180	Mood swings || id:ukb-b-14180	TRUE	reported	igd	2	TRUE	52.8997
14	rs13085679	A	G	A	G	0.00687323	0.0705	0.500699	0.3583	FALSE	FALSE	FALSE	finn-b-N14_ENDOMETRIOSIS_OVARY	3	49869631	0.0275	NA	0.01017	Endometriosis of ovary || id:finn-b-N14_ENDOMETRIOSIS_OVARY	Endometriosis of ovary	Endometriosis of ovary || ||	TRUE	igd	NA	NA	NA	NA	NA	NA	NA	451619	4.19952e-11	3	0.00104184	49869631	ukb-b-14180	Mood swings || id:ukb-b-14180	TRUE	reported	igd	2	TRUE	43.5231
15	rs13434208	G	A	G	A	-0.00604683	-0.0204	0.52505	0.5714	FALSE	FALSE	FALSE	finn-b-N14_ENDOMETRIOSIS_OVARY	3	117007664	0.0266	NA	0.4431	Endometriosis of ovary || id:finn-b-N14_ENDOMETRIOSIS_OVARY	Endometriosis of ovary	Endometriosis of ovary || ||	TRUE	igd	NA	NA	NA	NA	NA	NA	NA	451619	7.59994e-09	3	0.00104651	117007664	ukb-b-14180	Mood swings || id:ukb-b-14180	TRUE	reported	igd	2	TRUE	33.3863
16	rs1439252	A	G	A	G	-0.00658394	-0.0243	0.37322	0.3147	FALSE	FALSE	FALSE	finn-b-N14_ENDOMETRIOSIS_OVARY	2	212737144	0.0285	NA	0.3946	Endometriosis of ovary || id:finn-b-N14_ENDOMETRIOSIS_OVARY	Endometriosis of ovary	Endometriosis of ovary || ||	TRUE	igd	NA	NA	NA	NA	NA	NA	NA	451619	1.29999e-09	2	0.00108496	212737144	ukb-b-14180	Mood swings || id:ukb-b-14180	TRUE	reported	igd	2	TRUE	36.8251
17	rs1688000	G	A	G	A	-0.00633205	-0.0171	0.625414	0.7118	FALSE	FALSE	FALSE	finn-b-N14_ENDOMETRIOSIS_OVARY	19	35619166	0.029	NA	0.5553	Endometriosis of ovary || id:finn-b-N14_ENDOMETRIOSIS_OVARY	Endometriosis of ovary	Endometriosis of ovary || ||	TRUE	igd	NA	NA	NA	NA	NA	NA	NA	451619	4.39997e-09	19	0.00107893	35619166	ukb-b-14180	Mood swings || id:ukb-b-14180	TRUE	reported	igd	2	TRUE	34.4431
18	rs17411061	T	C	T	C	0.00699253	-0.0428	0.419519	0.3958	FALSE	FALSE	FALSE	finn-b-N14_ENDOMETRIOSIS_OVARY	18	50795113	0.0269	NA	0.1113	Endometriosis of ovary || id:finn-b-N14_ENDOMETRIOSIS_OVARY	Endometriosis of ovary	Endometriosis of ovary || ||	TRUE	igd	NA	NA	NA	NA	NA	NA	NA	451619	4.10015e-11	18	0.0010595	50795113	ukb-b-14180	Mood swings || id:ukb-b-14180	TRUE	reported	igd	2	TRUE	43.5579
19	rs1962104	C	T	C	T	0.00729384	0.0159	0.558087	0.475	FALSE	FALSE	FALSE	finn-b-N14_ENDOMETRIOSIS_OVARY	8	141635329	0.0264	NA	0.5451	Endometriosis of ovary || id:finn-b-N14_ENDOMETRIOSIS_OVARY	Endometriosis of ovary	Endometriosis of ovary || ||	TRUE	igd	NA	NA	NA	NA	NA	NA	NA	451619	5.50047e-12	8	0.00105838	141635329	ukb-b-14180	Mood swings || id:ukb-b-14180	TRUE	reported	igd	2	TRUE	47.493
20	rs2000228	C	T	C	T	0.00713379	0.0012	0.313308	0.2914	FALSE	FALSE	FALSE	finn-b-N14_ENDOMETRIOSIS_OVARY	1	72723863	0.029	NA	0.9666	Endometriosis of ovary || id:finn-b-N14_ENDOMETRIOSIS_OVARY	Endometriosis of ovary	Endometriosis of ovary || ||	TRUE	igd	NA	NA	NA	NA	NA	NA	NA	451619	2.1e-10	1	0.00112266	72723863	ukb-b-14180	Mood swings || id:ukb-b-14180	TRUE	reported	igd	2	TRUE	40.3779
21	rs2016851	C	T	C	T	0.00629884	0.0468	0.703467	0.6875	FALSE	FALSE	FALSE	finn-b-N14_ENDOMETRIOSIS_OVARY	14	71697878	0.0286	NA	0.1021	Endometriosis of ovary || id:finn-b-N14_ENDOMETRIOSIS_OVARY	Endometriosis of ovary	Endometriosis of ovary || ||	TRUE	igd	NA	NA	NA	NA	NA	NA	NA	451619	4.49997e-08	14	0.00115173	71697878	ukb-b-14180	Mood swings || id:ukb-b-14180	TRUE	reported	igd	2	TRUE	29.9102
22	rs2483509	A	G	A	G	0.00642955	0.0121	0.449908	0.5473	FALSE	FALSE	FALSE	finn-b-N14_ENDOMETRIOSIS_OVARY	7	133341162	0.0265	NA	0.647	Endometriosis of ovary || id:finn-b-N14_ENDOMETRIOSIS_OVARY	Endometriosis of ovary	Endometriosis of ovary || ||	TRUE	igd	NA	NA	NA	NA	NA	NA	NA	451619	8.40001e-10	7	0.00104751	133341162	ukb-b-14180	Mood swings || id:ukb-b-14180	TRUE	reported	igd	2	TRUE	37.6743
23	rs2503775	G	A	G	A	-0.00903306	-0.0572	0.870833	0.8929	FALSE	FALSE	FALSE	finn-b-N14_ENDOMETRIOSIS_OVARY	6	98521600	0.0424	NA	0.1769	Endometriosis of ovary || id:finn-b-N14_ENDOMETRIOSIS_OVARY	Endometriosis of ovary	Endometriosis of ovary || ||	TRUE	igd	NA	NA	NA	NA	NA	NA	NA	451619	6.4e-09	6	0.00155578	98521600	ukb-b-14180	Mood swings || id:ukb-b-14180	TRUE	reported	igd	2	TRUE	33.7111
24	rs2678897	A	G	A	G	0.00677101	-0.0363	0.607517	0.6286	FALSE	FALSE	FALSE	finn-b-N14_ENDOMETRIOSIS_OVARY	2	58169418	0.0272	NA	0.1822	Endometriosis of ovary || id:finn-b-N14_ENDOMETRIOSIS_OVARY	Endometriosis of ovary	Endometriosis of ovary || ||	TRUE	igd	NA	NA	NA	NA	NA	NA	NA	451619	2.5e-10	2	0.00107009	58169418	ukb-b-14180	Mood swings || id:ukb-b-14180	TRUE	reported	igd	2	TRUE	40.0374
25	rs28517342	G	T	G	T	-0.00657481	0.004	0.256743	0.2261	FALSE	FALSE	FALSE	finn-b-N14_ENDOMETRIOSIS_OVARY	6	64763297	0.0315	NA	0.8998	Endometriosis of ovary || id:finn-b-N14_ENDOMETRIOSIS_OVARY	Endometriosis of ovary	Endometriosis of ovary || ||	TRUE	igd	NA	NA	NA	NA	NA	NA	NA	451619	3.50002e-08	6	0.0011922	64763297	ukb-b-14180	Mood swings || id:ukb-b-14180	TRUE	reported	igd	2	TRUE	30.4136
26	rs28655666	A	G	A	G	-0.00699073	-0.0565	0.55232	0.5153	FALSE	FALSE	FALSE	finn-b-N14_ENDOMETRIOSIS_OVARY	12	122186317	0.0264	NA	0.0322901	Endometriosis of ovary || id:finn-b-N14_ENDOMETRIOSIS_OVARY	Endometriosis of ovary	Endometriosis of ovary || ||	TRUE	igd	NA	NA	NA	NA	NA	NA	NA	451619	2.39994e-11	12	0.00104619	122186317	ukb-b-14180	Mood swings || id:ukb-b-14180	TRUE	reported	igd	2	TRUE	44.6503
27	rs297343	G	T	G	T	-0.00728288	0.0126	0.637806	0.7519	FALSE	FALSE	FALSE	finn-b-N14_ENDOMETRIOSIS_OVARY	11	16354653	0.0305	NA	0.6797	Endometriosis of ovary || id:finn-b-N14_ENDOMETRIOSIS_OVARY	Endometriosis of ovary	Endometriosis of ovary || ||	TRUE	igd	NA	NA	NA	NA	NA	NA	NA	451619	2.09991e-11	11	0.00108773	16354653	ukb-b-14180	Mood swings || id:ukb-b-14180	TRUE	reported	igd	2	TRUE	44.8295
28	rs3012850	G	C	G	C	0.00929455	0.0373	0.239277	0.224	FALSE	TRUE	FALSE	finn-b-N14_ENDOMETRIOSIS_OVARY	13	58713360	0.0317	NA	0.2401	Endometriosis of ovary || id:finn-b-N14_ENDOMETRIOSIS_OVARY	Endometriosis of ovary	Endometriosis of ovary || ||	TRUE	igd	NA	NA	NA	NA	NA	NA	NA	451619	6.79986e-14	13	0.00124061	58713360	ukb-b-14180	Mood swings || id:ukb-b-14180	TRUE	reported	igd	2	TRUE	56.1289
29	rs35789697	A	G	A	G	-0.00671986	0.0111	0.36936	0.3301	FALSE	FALSE	FALSE	finn-b-N14_ENDOMETRIOSIS_OVARY	2	144248718	0.0279	NA	0.6901	Endometriosis of ovary || id:finn-b-N14_ENDOMETRIOSIS_OVARY	Endometriosis of ovary	Endometriosis of ovary || ||	TRUE	igd	NA	NA	NA	NA	NA	NA	NA	451619	5e-10	2	0.00108049	144248718	ukb-b-14180	Mood swings || id:ukb-b-14180	TRUE	reported	igd	2	TRUE	38.6793
30	rs35856211	A	G	A	G	-0.00655792	0.0687	0.539844	0.5613	FALSE	FALSE	FALSE	finn-b-N14_ENDOMETRIOSIS_OVARY	16	74138900	0.0265	NA	0.00940199	Endometriosis of ovary || id:finn-b-N14_ENDOMETRIOSIS_OVARY	Endometriosis of ovary	Endometriosis of ovary || ||	TRUE	igd	NA	NA	NA	NA	NA	NA	NA	451619	4.39997e-10	16	0.00105113	74138900	ukb-b-14180	Mood swings || id:ukb-b-14180	TRUE	reported	igd	2	TRUE	38.9242
31	rs4243048	A	G	A	G	-0.00639065	0.0238	0.55737	0.4953	FALSE	FALSE	FALSE	finn-b-N14_ENDOMETRIOSIS_OVARY	15	78012708	0.0264	NA	0.3682	Endometriosis of ovary || id:finn-b-N14_ENDOMETRIOSIS_OVARY	Endometriosis of ovary	Endometriosis of ovary || ||	TRUE	igd	TRUE	rs4243048	rs8027520	G	A	A	G	451619	2.30001e-09	15	0.00106913	78010060	ukb-b-14180	Mood swings || id:ukb-b-14180	TRUE	reported	igd	2	TRUE	35.7297
32	rs4309187	C	A	C	A	0.00897192	0.0022	0.682146	0.8258	FALSE	FALSE	FALSE	finn-b-N14_ENDOMETRIOSIS_OVARY	11	113412443	0.035	NA	0.949	Endometriosis of ovary || id:finn-b-N14_ENDOMETRIOSIS_OVARY	Endometriosis of ovary	Endometriosis of ovary || ||	TRUE	igd	NA	NA	NA	NA	NA	NA	NA	451619	1.39991e-15	11	0.00112375	113412443	ukb-b-14180	Mood swings || id:ukb-b-14180	TRUE	reported	igd	2	TRUE	63.7428
33	rs4836789	C	T	C	T	0.0071769	-0.039	0.596252	0.6271	FALSE	FALSE	FALSE	finn-b-N14_ENDOMETRIOSIS_OVARY	9	122663466	0.0272	NA	0.1515	Endometriosis of ovary || id:finn-b-N14_ENDOMETRIOSIS_OVARY	Endometriosis of ovary	Endometriosis of ovary || ||	TRUE	igd	NA	NA	NA	NA	NA	NA	NA	451619	1.50003e-11	9	0.00106327	122663466	ukb-b-14180	Mood swings || id:ukb-b-14180	TRUE	reported	igd	2	TRUE	45.5603
34	rs4899532	G	A	G	A	0.00781697	0.037	0.745241	0.7616	FALSE	FALSE	FALSE	finn-b-N14_ENDOMETRIOSIS_OVARY	14	75174132	0.031	NA	0.233	Endometriosis of ovary || id:finn-b-N14_ENDOMETRIOSIS_OVARY	Endometriosis of ovary	Endometriosis of ovary || ||	TRUE	igd	NA	NA	NA	NA	NA	NA	NA	451619	6.4003e-11	14	0.00119642	75174132	ukb-b-14180	Mood swings || id:ukb-b-14180	TRUE	reported	igd	2	TRUE	42.6884
35	rs55774086	G	C	G	C	0.00769201	0.0152	0.242888	0.2257	FALSE	TRUE	FALSE	finn-b-N14_ENDOMETRIOSIS_OVARY	16	5844481	0.0316	NA	0.6303	Endometriosis of ovary || id:finn-b-N14_ENDOMETRIOSIS_OVARY	Endometriosis of ovary	Endometriosis of ovary || ||	TRUE	igd	NA	NA	NA	NA	NA	NA	NA	451619	2.5e-10	16	0.00121579	5844481	ukb-b-14180	Mood swings || id:ukb-b-14180	TRUE	reported	igd	2	TRUE	40.0279
36	rs56116032	G	A	G	A	-0.0092383	0.0294	0.219423	0.1682	FALSE	FALSE	FALSE	finn-b-N14_ENDOMETRIOSIS_OVARY	9	11453149	0.0353	NA	0.4041	Endometriosis of ovary || id:finn-b-N14_ENDOMETRIOSIS_OVARY	Endometriosis of ovary	Endometriosis of ovary || ||	TRUE	igd	NA	NA	NA	NA	NA	NA	NA	451619	2.39994e-13	9	0.0012615	11453149	ukb-b-14180	Mood swings || id:ukb-b-14180	TRUE	reported	igd	2	TRUE	53.6302
37	rs600011	C	A	C	A	0.00697282	-0.0276	0.301398	0.2797	FALSE	FALSE	FALSE	finn-b-N14_ENDOMETRIOSIS_OVARY	3	107295392	0.0294	NA	0.3468	Endometriosis of ovary || id:finn-b-N14_ENDOMETRIOSIS_OVARY	Endometriosis of ovary	Endometriosis of ovary || ||	TRUE	igd	NA	NA	NA	NA	NA	NA	NA	451619	8.40001e-10	3	0.00113624	107295392	ukb-b-14180	Mood swings || id:ukb-b-14180	TRUE	reported	igd	2	TRUE	37.6597
38	rs6103271	G	A	G	A	-0.00905928	-0.0084	0.824805	0.8552	FALSE	FALSE	FALSE	finn-b-N14_ENDOMETRIOSIS_OVARY	20	42015848	0.0376	NA	0.8229	Endometriosis of ovary || id:finn-b-N14_ENDOMETRIOSIS_OVARY	Endometriosis of ovary	Endometriosis of ovary || ||	TRUE	igd	NA	NA	NA	NA	NA	NA	NA	451619	5.70033e-11	20	0.00138265	42015848	ukb-b-14180	Mood swings || id:ukb-b-14180	TRUE	reported	igd	2	TRUE	42.9302
39	rs613872	T	G	T	G	0.0109425	0.0032	0.825758	0.8398	FALSE	FALSE	FALSE	finn-b-N14_ENDOMETRIOSIS_OVARY	18	53210302	0.0359	NA	0.9297	Endometriosis of ovary || id:finn-b-N14_ENDOMETRIOSIS_OVARY	Endometriosis of ovary	Endometriosis of ovary || ||	TRUE	igd	NA	NA	NA	NA	NA	NA	NA	451619	1.80011e-15	18	0.00137527	53210302	ukb-b-14180	Mood swings || id:ukb-b-14180	TRUE	reported	igd	2	TRUE	63.3078
40	rs61937595	T	C	T	C	0.0101115	-0.017	0.094101	0.1413	FALSE	FALSE	FALSE	finn-b-N14_ENDOMETRIOSIS_OVARY	12	57682956	0.0382	NA	0.655901	Endometriosis of ovary || id:finn-b-N14_ENDOMETRIOSIS_OVARY	Endometriosis of ovary	Endometriosis of ovary || ||	TRUE	igd	NA	NA	NA	NA	NA	NA	NA	451619	2.80001e-08	12	0.00181986	57682956	ukb-b-14180	Mood swings || id:ukb-b-14180	TRUE	reported	igd	2	TRUE	30.8713
41	rs6460902	A	G	A	G	0.00647778	-0.0196	0.419013	0.3659	FALSE	FALSE	FALSE	finn-b-N14_ENDOMETRIOSIS_OVARY	7	12255511	0.0274	NA	0.4745	Endometriosis of ovary || id:finn-b-N14_ENDOMETRIOSIS_OVARY	Endometriosis of ovary	Endometriosis of ovary || ||	TRUE	igd	NA	NA	NA	NA	NA	NA	NA	451619	8.10009e-10	7	0.00105449	12255511	ukb-b-14180	Mood swings || id:ukb-b-14180	TRUE	reported	igd	2	TRUE	37.737
42	rs67447472	T	G	T	G	0.0110477	0.0471	0.099627	0.07128	FALSE	FALSE	FALSE	finn-b-N14_ENDOMETRIOSIS_OVARY	6	143062216	0.0511	NA	0.3563	Endometriosis of ovary || id:finn-b-N14_ENDOMETRIOSIS_OVARY	Endometriosis of ovary	Endometriosis of ovary || ||	TRUE	igd	NA	NA	NA	NA	NA	NA	NA	451619	2.80001e-10	6	0.00175127	143062216	ukb-b-14180	Mood swings || id:ukb-b-14180	TRUE	reported	igd	2	TRUE	39.7958
43	rs67970900	T	G	T	G	-0.00668234	-0.0329	0.308768	0.3595	FALSE	FALSE	FALSE	finn-b-N14_ENDOMETRIOSIS_OVARY	4	147748826	0.0275	NA	0.2318	Endometriosis of ovary || id:finn-b-N14_ENDOMETRIOSIS_OVARY	Endometriosis of ovary	Endometriosis of ovary || ||	TRUE	igd	NA	NA	NA	NA	NA	NA	NA	451619	3.2e-09	4	0.0011286	147748826	ukb-b-14180	Mood swings || id:ukb-b-14180	TRUE	reported	igd	2	TRUE	35.0572
44	rs6895295	T	C	T	C	0.00707138	-0.0678	0.215727	0.161	FALSE	FALSE	FALSE	finn-b-N14_ENDOMETRIOSIS_OVARY	5	107757238	0.0359	NA	0.0590895	Endometriosis of ovary || id:finn-b-N14_ENDOMETRIOSIS_OVARY	Endometriosis of ovary	Endometriosis of ovary || ||	TRUE	igd	NA	NA	NA	NA	NA	NA	NA	451619	2.59998e-08	5	0.00127022	107757238	ukb-b-14180	Mood swings || id:ukb-b-14180	TRUE	reported	igd	2	TRUE	30.9921
45	rs7047280	T	C	T	C	-0.00616673	-0.0067	0.605047	0.5855	FALSE	FALSE	FALSE	finn-b-N14_ENDOMETRIOSIS_OVARY	9	23297808	0.0267	NA	0.8016	Endometriosis of ovary || id:finn-b-N14_ENDOMETRIOSIS_OVARY	Endometriosis of ovary	Endometriosis of ovary || ||	TRUE	igd	NA	NA	NA	NA	NA	NA	NA	451619	7.79992e-09	9	0.0010682	23297808	ukb-b-14180	Mood swings || id:ukb-b-14180	TRUE	reported	igd	2	TRUE	33.3277
46	rs7202252	C	T	C	T	0.00732897	0.0138	0.732389	0.7753	FALSE	FALSE	FALSE	finn-b-N14_ENDOMETRIOSIS_OVARY	16	24741686	0.0315	NA	0.6618	Endometriosis of ovary || id:finn-b-N14_ENDOMETRIOSIS_OVARY	Endometriosis of ovary	Endometriosis of ovary || ||	TRUE	igd	NA	NA	NA	NA	NA	NA	NA	451619	4.90004e-10	16	0.00117803	24741686	ukb-b-14180	Mood swings || id:ukb-b-14180	TRUE	reported	igd	2	TRUE	38.7055
47	rs72660658	T	C	T	C	-0.00682841	-0.0234	0.267155	0.3499	FALSE	FALSE	FALSE	finn-b-N14_ENDOMETRIOSIS_OVARY	4	105443124	0.0276	NA	0.3968	Endometriosis of ovary || id:finn-b-N14_ENDOMETRIOSIS_OVARY	Endometriosis of ovary	Endometriosis of ovary || ||	TRUE	igd	NA	NA	NA	NA	NA	NA	NA	451619	6.90001e-09	4	0.00117864	105443124	ukb-b-14180	Mood swings || id:ukb-b-14180	TRUE	reported	igd	2	TRUE	33.5642
48	rs7536987	G	A	G	A	-0.00653643	-0.031	0.277491	0.2842	FALSE	FALSE	FALSE	finn-b-N14_ENDOMETRIOSIS_OVARY	1	174337116	0.0291	NA	0.2869	Endometriosis of ovary || id:finn-b-N14_ENDOMETRIOSIS_OVARY	Endometriosis of ovary	Endometriosis of ovary || ||	TRUE	igd	NA	NA	NA	NA	NA	NA	NA	451619	1.89998e-08	1	0.00116375	174337116	ukb-b-14180	Mood swings || id:ukb-b-14180	TRUE	reported	igd	2	TRUE	31.5473
49	rs77087420	G	A	G	A	-0.0127142	0.0111	0.054626	0.04793	FALSE	FALSE	FALSE	finn-b-N14_ENDOMETRIOSIS_OVARY	4	123122856	0.0615	NA	0.8565	Endometriosis of ovary || id:finn-b-N14_ENDOMETRIOSIS_OVARY	Endometriosis of ovary	Endometriosis of ovary || ||	TRUE	igd	NA	NA	NA	NA	NA	NA	NA	451619	2.99999e-08	4	0.0022938	123122856	ukb-b-14180	Mood swings || id:ukb-b-14180	TRUE	reported	igd	2	TRUE	30.7232
50	rs771998	C	T	C	T	0.00637735	0.03	0.276344	0.2423	FALSE	FALSE	FALSE	finn-b-N14_ENDOMETRIOSIS_OVARY	12	52358195	0.0307	NA	0.328	Endometriosis of ovary || id:finn-b-N14_ENDOMETRIOSIS_OVARY	Endometriosis of ovary	Endometriosis of ovary || ||	TRUE	igd	NA	NA	NA	NA	NA	NA	NA	451619	4.79999e-08	12	0.00116864	52358195	ukb-b-14180	Mood swings || id:ukb-b-14180	TRUE	reported	igd	2	TRUE	29.7796
51	rs7818437	C	T	C	T	0.00911934	-0.0762	0.23622	0.2274	FALSE	FALSE	FALSE	finn-b-N14_ENDOMETRIOSIS_OVARY	8	10209623	0.0361	NA	0.0345303	Endometriosis of ovary || id:finn-b-N14_ENDOMETRIOSIS_OVARY	Endometriosis of ovary	Endometriosis of ovary || ||	TRUE	igd	NA	NA	NA	NA	NA	NA	NA	451619	1.80011e-13	8	0.00123862	10209623	ukb-b-14180	Mood swings || id:ukb-b-14180	TRUE	reported	igd	2	TRUE	54.2064
52	rs7954112	A	G	A	G	0.00588498	-0.0503	0.418831	0.3866	FALSE	FALSE	FALSE	finn-b-N14_ENDOMETRIOSIS_OVARY	12	16316338	0.0272	NA	0.0650294	Endometriosis of ovary || id:finn-b-N14_ENDOMETRIOSIS_OVARY	Endometriosis of ovary	Endometriosis of ovary || ||	TRUE	igd	NA	NA	NA	NA	NA	NA	NA	451619	3.09999e-08	12	0.00106306	16316338	ukb-b-14180	Mood swings || id:ukb-b-14180	TRUE	reported	igd	2	TRUE	30.646
53	rs926914	T	C	T	C	0.00808591	-0.0202	0.288398	0.321	FALSE	FALSE	FALSE	finn-b-N14_ENDOMETRIOSIS_OVARY	22	41418154	0.0283	NA	0.4746	Endometriosis of ovary || id:finn-b-N14_ENDOMETRIOSIS_OVARY	Endometriosis of ovary	Endometriosis of ovary || ||	TRUE	igd	NA	NA	NA	NA	NA	NA	NA	451619	2.29985e-12	22	0.00115314	41418154	ukb-b-14180	Mood swings || id:ukb-b-14180	TRUE	reported	igd	2	TRUE	49.1693
54	rs931235	C	A	C	A	-0.00610609	0.0038	0.592884	0.6086	FALSE	FALSE	FALSE	finn-b-N14_ENDOMETRIOSIS_OVARY	3	65155560	0.027	NA	0.8874	Endometriosis of ovary || id:finn-b-N14_ENDOMETRIOSIS_OVARY	Endometriosis of ovary	Endometriosis of ovary || ||	TRUE	igd	NA	NA	NA	NA	NA	NA	NA	451619	9.40005e-09	3	0.00106348	65155560	ukb-b-14180	Mood swings || id:ukb-b-14180	TRUE	reported	igd	2	TRUE	32.9661
56	rs999483	G	T	G	T	0.00696129	0.0307	0.249341	0.262	FALSE	FALSE	FALSE	finn-b-N14_ENDOMETRIOSIS_OVARY	9	135301389	0.0302	NA	0.3088	Endometriosis of ovary || id:finn-b-N14_ENDOMETRIOSIS_OVARY	Endometriosis of ovary	Endometriosis of ovary || ||	TRUE	igd	NA	NA	NA	NA	NA	NA	NA	451619	7.39997e-09	9	0.00120401	135301389	ukb-b-14180	Mood swings || id:ukb-b-14180	TRUE	reported	igd	2	TRUE	33.4287

## Sheet: MS and Em of fallopian tube
	SNP	effect_allele.exposure	other_allele.exposure	effect_allele.outcome	other_allele.outcome	beta.exposure	beta.outcome	eaf.exposure	eaf.outcome	remove	palindromic	ambiguous	id.outcome	chr	pos	se.outcome	samplesize.outcome	pval.outcome	outcome	originalname.outcome	outcome.deprecated	mr_keep.outcome	data_source.outcome	proxy.outcome	target_snp.outcome	proxy_snp.outcome	target_a1.outcome	target_a2.outcome	proxy_a1.outcome	proxy_a2.outcome	samplesize.exposure	pval.exposure	chr.exposure	se.exposure	pos.exposure	id.exposure	exposure	mr_keep.exposure	pval_origin.exposure	data_source.exposure	action	mr_keep	F
1	rs10210512	G	T	G	T	0.00640893	-0.175	0.420111	0.5356	FALSE	FALSE	FALSE	finn-b-N14_ENDOMETRIOSIS_FALLOPIAN_TUBE	2	199489760	0.1319	NA	0.1847	Endometriosis of fallopian tube || id:finn-b-N14_ENDOMETRIOSIS_FALLOPIAN_TUBE	Endometriosis of fallopian tube	Endometriosis of fallopian tube || ||	TRUE	igd	NA	NA	NA	NA	NA	NA	NA	451619	1.29999e-09	2	0.00105646	199489760	ukb-b-14180	Mood swings || id:ukb-b-14180	TRUE	reported	igd	2	TRUE	44.4444
2	rs1050863	A	G	A	G	-0.00760029	0.1927	0.566561	0.5051	FALSE	FALSE	FALSE	finn-b-N14_ENDOMETRIOSIS_FALLOPIAN_TUBE	16	87440895	0.1324	NA	0.1456	Endometriosis of fallopian tube || id:finn-b-N14_ENDOMETRIOSIS_FALLOPIAN_TUBE	Endometriosis of fallopian tube	Endometriosis of fallopian tube || ||	TRUE	igd	NA	NA	NA	NA	NA	NA	NA	451619	5.79963e-13	16	0.00105494	87440895	ukb-b-14180	Mood swings || id:ukb-b-14180	TRUE	reported	igd	2	TRUE	30.3623
3	rs1055710	A	G	A	G	-0.00661075	-0.115	0.331735	0.3584	FALSE	FALSE	FALSE	finn-b-N14_ENDOMETRIOSIS_FALLOPIAN_TUBE	9	96214928	0.1376	NA	0.4031	Endometriosis of fallopian tube || id:finn-b-N14_ENDOMETRIOSIS_FALLOPIAN_TUBE	Endometriosis of fallopian tube	Endometriosis of fallopian tube || ||	TRUE	igd	NA	NA	NA	NA	NA	NA	NA	451619	2.30001e-09	9	0.0011068	96214928	ukb-b-14180	Mood swings || id:ukb-b-14180	TRUE	reported	igd	2	TRUE	33.8983
4	rs10983775	T	C	T	C	-0.00688656	0.2012	0.534418	0.4974	FALSE	FALSE	FALSE	finn-b-N14_ENDOMETRIOSIS_FALLOPIAN_TUBE	9	120521100	0.1319	NA	0.1271	Endometriosis of fallopian tube || id:finn-b-N14_ENDOMETRIOSIS_FALLOPIAN_TUBE	Endometriosis of fallopian tube	Endometriosis of fallopian tube || ||	TRUE	igd	NA	NA	NA	NA	NA	NA	NA	451619	5.10035e-11	9	0.00104851	120521100	ukb-b-14180	Mood swings || id:ukb-b-14180	TRUE	reported	igd	2	TRUE	35.3484
5	rs11039154	T	C	T	C	0.0086801	0.0141	0.277621	0.1831	FALSE	FALSE	FALSE	finn-b-N14_ENDOMETRIOSIS_FALLOPIAN_TUBE	11	47278502	0.1751	NA	0.936	Endometriosis of fallopian tube || id:finn-b-N14_ENDOMETRIOSIS_FALLOPIAN_TUBE	Endometriosis of fallopian tube	Endometriosis of fallopian tube || ||	TRUE	igd	NA	NA	NA	NA	NA	NA	NA	451619	8.80035e-14	11	0.00116381	47278502	ukb-b-14180	Mood swings || id:ukb-b-14180	TRUE	reported	igd	2	TRUE	53.8818
6	rs11168048	C	T	C	T	-0.00612545	0.134	0.418997	0.4112	FALSE	FALSE	FALSE	finn-b-N14_ENDOMETRIOSIS_FALLOPIAN_TUBE	5	147842353	0.1337	NA	0.3165	Endometriosis of fallopian tube || id:finn-b-N14_ENDOMETRIOSIS_FALLOPIAN_TUBE	Endometriosis of fallopian tube	Endometriosis of fallopian tube || ||	TRUE	igd	NA	NA	NA	NA	NA	NA	NA	451619	6.29999e-09	5	0.00105442	147842353	ukb-b-14180	Mood swings || id:ukb-b-14180	TRUE	reported	igd	2	TRUE	40.025
7	rs11184994	T	C	T	C	0.00644518	-0.0847	0.694095	0.7266	FALSE	FALSE	FALSE	finn-b-N14_ENDOMETRIOSIS_FALLOPIAN_TUBE	1	107383738	0.1488	NA	0.5695	Endometriosis of fallopian tube || id:finn-b-N14_ENDOMETRIOSIS_FALLOPIAN_TUBE	Endometriosis of fallopian tube	Endometriosis of fallopian tube || ||	TRUE	igd	NA	NA	NA	NA	NA	NA	NA	451619	1.2e-08	1	0.00113008	107383738	ukb-b-14180	Mood swings || id:ukb-b-14180	TRUE	reported	igd	2	TRUE	34.6182
8	rs11599236	C	T	C	T	-0.00630634	0.0298	0.411055	0.4786	FALSE	FALSE	FALSE	finn-b-N14_ENDOMETRIOSIS_FALLOPIAN_TUBE	10	106454672	0.1321	NA	0.8217	Endometriosis of fallopian tube || id:finn-b-N14_ENDOMETRIOSIS_FALLOPIAN_TUBE	Endometriosis of fallopian tube	Endometriosis of fallopian tube || ||	TRUE	igd	NA	NA	NA	NA	NA	NA	NA	451619	3.59998e-09	10	0.0010685	106454672	ukb-b-14180	Mood swings || id:ukb-b-14180	TRUE	reported	igd	2	TRUE	34.4178
9	rs11665070	A	G	A	G	-0.00844116	0.2582	0.667112	0.7344	FALSE	FALSE	FALSE	finn-b-N14_ENDOMETRIOSIS_FALLOPIAN_TUBE	18	35152563	0.1503	NA	0.085929	Endometriosis of fallopian tube || id:finn-b-N14_ENDOMETRIOSIS_FALLOPIAN_TUBE	Endometriosis of fallopian tube	Endometriosis of fallopian tube || ||	TRUE	igd	NA	NA	NA	NA	NA	NA	NA	451619	2.60016e-14	18	0.00110833	35152563	ukb-b-14180	Mood swings || id:ukb-b-14180	TRUE	reported	igd	2	TRUE	41.3683
10	rs11720128	T	C	T	C	-0.00596245	-0.0238	0.447679	0.3656	FALSE	FALSE	FALSE	finn-b-N14_ENDOMETRIOSIS_FALLOPIAN_TUBE	3	134733904	0.1385	NA	0.8636	Endometriosis of fallopian tube || id:finn-b-N14_ENDOMETRIOSIS_FALLOPIAN_TUBE	Endometriosis of fallopian tube	Endometriosis of fallopian tube || ||	TRUE	igd	NA	NA	NA	NA	NA	NA	NA	451619	3.50002e-08	3	0.00108163	134733904	ukb-b-14180	Mood swings || id:ukb-b-14180	TRUE	reported	igd	2	TRUE	32.0399
11	rs11728841	C	A	C	A	0.00584645	-0.0912	0.555828	0.5386	FALSE	FALSE	FALSE	finn-b-N14_ENDOMETRIOSIS_FALLOPIAN_TUBE	4	139096299	0.1323	NA	0.4907	Endometriosis of fallopian tube || id:finn-b-N14_ENDOMETRIOSIS_FALLOPIAN_TUBE	Endometriosis of fallopian tube	Endometriosis of fallopian tube || ||	TRUE	igd	NA	NA	NA	NA	NA	NA	NA	451619	2.90001e-08	4	0.00105337	139096299	ukb-b-14180	Mood swings || id:ukb-b-14180	TRUE	reported	igd	2	TRUE	44.9509
12	rs12530421	C	A	C	A	0.0121587	-0.3836	0.066702	0.02645	FALSE	FALSE	FALSE	finn-b-N14_ENDOMETRIOSIS_FALLOPIAN_TUBE	6	29549443	0.4041	NA	0.3426	Endometriosis of fallopian tube || id:finn-b-N14_ENDOMETRIOSIS_FALLOPIAN_TUBE	Endometriosis of fallopian tube	Endometriosis of fallopian tube || ||	TRUE	igd	NA	NA	NA	NA	NA	NA	NA	451619	5.19996e-09	6	0.00208135	29549443	ukb-b-14180	Mood swings || id:ukb-b-14180	TRUE	reported	igd	2	TRUE	47.7063
13	rs12963231	A	C	A	C	0.00810215	-0.1562	0.32937	0.3108	FALSE	FALSE	FALSE	finn-b-N14_ENDOMETRIOSIS_FALLOPIAN_TUBE	18	52767977	0.1424	NA	0.2729	Endometriosis of fallopian tube || id:finn-b-N14_ENDOMETRIOSIS_FALLOPIAN_TUBE	Endometriosis of fallopian tube	Endometriosis of fallopian tube || ||	TRUE	igd	NA	NA	NA	NA	NA	NA	NA	451619	3.50026e-13	18	0.00111397	52767977	ukb-b-14180	Mood swings || id:ukb-b-14180	TRUE	reported	igd	2	TRUE	31.6406
14	rs13085679	A	G	A	G	0.00687323	0.1227	0.500699	0.3575	FALSE	FALSE	FALSE	finn-b-N14_ENDOMETRIOSIS_FALLOPIAN_TUBE	3	49869631	0.1383	NA	0.3751	Endometriosis of fallopian tube || id:finn-b-N14_ENDOMETRIOSIS_FALLOPIAN_TUBE	Endometriosis of fallopian tube	Endometriosis of fallopian tube || ||	TRUE	igd	NA	NA	NA	NA	NA	NA	NA	451619	4.19952e-11	3	0.00104184	49869631	ukb-b-14180	Mood swings || id:ukb-b-14180	TRUE	reported	igd	2	TRUE	32.6886
15	rs13434208	G	A	G	A	-0.00604683	-0.0301	0.52505	0.5716	FALSE	FALSE	FALSE	finn-b-N14_ENDOMETRIOSIS_FALLOPIAN_TUBE	3	117007664	0.1333	NA	0.8213	Endometriosis of fallopian tube || id:finn-b-N14_ENDOMETRIOSIS_FALLOPIAN_TUBE	Endometriosis of fallopian tube	Endometriosis of fallopian tube || ||	TRUE	igd	NA	NA	NA	NA	NA	NA	NA	451619	7.59994e-09	3	0.00104651	117007664	ukb-b-14180	Mood swings || id:ukb-b-14180	TRUE	reported	igd	2	TRUE	33.64
16	rs1439252	A	G	A	G	-0.00658394	0.0075	0.37322	0.3148	FALSE	FALSE	FALSE	finn-b-N14_ENDOMETRIOSIS_FALLOPIAN_TUBE	2	212737144	0.1435	NA	0.9582	Endometriosis of fallopian tube || id:finn-b-N14_ENDOMETRIOSIS_FALLOPIAN_TUBE	Endometriosis of fallopian tube	Endometriosis of fallopian tube || ||	TRUE	igd	NA	NA	NA	NA	NA	NA	NA	451619	1.29999e-09	2	0.00108496	212737144	ukb-b-14180	Mood swings || id:ukb-b-14180	TRUE	reported	igd	2	TRUE	78.449
17	rs1688000	G	A	G	A	-0.00633205	-0.2121	0.625414	0.7119	FALSE	FALSE	FALSE	finn-b-N14_ENDOMETRIOSIS_FALLOPIAN_TUBE	19	35619166	0.1454	NA	0.1447	Endometriosis of fallopian tube || id:finn-b-N14_ENDOMETRIOSIS_FALLOPIAN_TUBE	Endometriosis of fallopian tube	Endometriosis of fallopian tube || ||	TRUE	igd	NA	NA	NA	NA	NA	NA	NA	451619	4.39997e-09	19	0.00107893	35619166	ukb-b-14180	Mood swings || id:ukb-b-14180	TRUE	reported	igd	2	TRUE	34.2713
18	rs17411061	T	C	T	C	0.00699253	0.0801	0.419519	0.3963	FALSE	FALSE	FALSE	finn-b-N14_ENDOMETRIOSIS_FALLOPIAN_TUBE	18	50795113	0.1352	NA	0.5533	Endometriosis of fallopian tube || id:finn-b-N14_ENDOMETRIOSIS_FALLOPIAN_TUBE	Endometriosis of fallopian tube	Endometriosis of fallopian tube || ||	TRUE	igd	NA	NA	NA	NA	NA	NA	NA	451619	4.10015e-11	18	0.0010595	50795113	ukb-b-14180	Mood swings || id:ukb-b-14180	TRUE	reported	igd	2	TRUE	30.378
19	rs1962104	C	T	C	T	0.00729384	0.0106	0.558087	0.4748	FALSE	FALSE	FALSE	finn-b-N14_ENDOMETRIOSIS_FALLOPIAN_TUBE	8	141635329	0.1325	NA	0.9362	Endometriosis of fallopian tube || id:finn-b-N14_ENDOMETRIOSIS_FALLOPIAN_TUBE	Endometriosis of fallopian tube	Endometriosis of fallopian tube || ||	TRUE	igd	NA	NA	NA	NA	NA	NA	NA	451619	5.50047e-12	8	0.00105838	141635329	ukb-b-14180	Mood swings || id:ukb-b-14180	TRUE	reported	igd	2	TRUE	31.152
20	rs2000228	C	T	C	T	0.00713379	0.2168	0.313308	0.2915	FALSE	FALSE	FALSE	finn-b-N14_ENDOMETRIOSIS_FALLOPIAN_TUBE	1	72723863	0.1455	NA	0.1362	Endometriosis of fallopian tube || id:finn-b-N14_ENDOMETRIOSIS_FALLOPIAN_TUBE	Endometriosis of fallopian tube	Endometriosis of fallopian tube || ||	TRUE	igd	NA	NA	NA	NA	NA	NA	NA	451619	2.1e-10	1	0.00112266	72723863	ukb-b-14180	Mood swings || id:ukb-b-14180	TRUE	reported	igd	2	TRUE	75.374
21	rs2016851	C	T	C	T	0.00629884	0.0948	0.703467	0.6871	FALSE	FALSE	FALSE	finn-b-N14_ENDOMETRIOSIS_FALLOPIAN_TUBE	14	71697878	0.1427	NA	0.506499	Endometriosis of fallopian tube || id:finn-b-N14_ENDOMETRIOSIS_FALLOPIAN_TUBE	Endometriosis of fallopian tube	Endometriosis of fallopian tube || ||	TRUE	igd	NA	NA	NA	NA	NA	NA	NA	451619	4.49997e-08	14	0.00115173	71697878	ukb-b-14180	Mood swings || id:ukb-b-14180	TRUE	reported	igd	2	TRUE	31.5325
22	rs2483509	A	G	A	G	0.00642955	0.1443	0.449908	0.5473	FALSE	FALSE	FALSE	finn-b-N14_ENDOMETRIOSIS_FALLOPIAN_TUBE	7	133341162	0.133	NA	0.2778	Endometriosis of fallopian tube || id:finn-b-N14_ENDOMETRIOSIS_FALLOPIAN_TUBE	Endometriosis of fallopian tube	Endometriosis of fallopian tube || ||	TRUE	igd	NA	NA	NA	NA	NA	NA	NA	451619	8.40001e-10	7	0.00104751	133341162	ukb-b-14180	Mood swings || id:ukb-b-14180	TRUE	reported	igd	2	TRUE	63.3062
23	rs2503775	G	A	G	A	-0.00903306	0.1962	0.870833	0.8931	FALSE	FALSE	FALSE	finn-b-N14_ENDOMETRIOSIS_FALLOPIAN_TUBE	6	98521600	0.2158	NA	0.3633	Endometriosis of fallopian tube || id:finn-b-N14_ENDOMETRIOSIS_FALLOPIAN_TUBE	Endometriosis of fallopian tube	Endometriosis of fallopian tube || ||	TRUE	igd	NA	NA	NA	NA	NA	NA	NA	451619	6.4e-09	6	0.00155578	98521600	ukb-b-14180	Mood swings || id:ukb-b-14180	TRUE	reported	igd	2	TRUE	35.8402
24	rs2678897	A	G	A	G	0.00677101	0.3155	0.607517	0.6291	FALSE	FALSE	FALSE	finn-b-N14_ENDOMETRIOSIS_FALLOPIAN_TUBE	2	58169418	0.1373	NA	0.0215799	Endometriosis of fallopian tube || id:finn-b-N14_ENDOMETRIOSIS_FALLOPIAN_TUBE	Endometriosis of fallopian tube	Endometriosis of fallopian tube || ||	TRUE	igd	NA	NA	NA	NA	NA	NA	NA	451619	2.5e-10	2	0.00107009	58169418	ukb-b-14180	Mood swings || id:ukb-b-14180	TRUE	reported	igd	2	TRUE	49.6384
25	rs28517342	G	T	G	T	-0.00657481	-0.0581	0.256743	0.226	FALSE	FALSE	FALSE	finn-b-N14_ENDOMETRIOSIS_FALLOPIAN_TUBE	6	64763297	0.1578	NA	0.7126	Endometriosis of fallopian tube || id:finn-b-N14_ENDOMETRIOSIS_FALLOPIAN_TUBE	Endometriosis of fallopian tube	Endometriosis of fallopian tube || ||	TRUE	igd	NA	NA	NA	NA	NA	NA	NA	451619	3.50002e-08	6	0.0011922	64763297	ukb-b-14180	Mood swings || id:ukb-b-14180	TRUE	reported	igd	2	TRUE	32.9376
26	rs28655666	A	G	A	G	-0.00699073	-0.2052	0.55232	0.5159	FALSE	FALSE	FALSE	finn-b-N14_ENDOMETRIOSIS_FALLOPIAN_TUBE	12	122186317	0.1323	NA	0.1208	Endometriosis of fallopian tube || id:finn-b-N14_ENDOMETRIOSIS_FALLOPIAN_TUBE	Endometriosis of fallopian tube	Endometriosis of fallopian tube || ||	TRUE	igd	NA	NA	NA	NA	NA	NA	NA	451619	2.39994e-11	12	0.00104619	122186317	ukb-b-14180	Mood swings || id:ukb-b-14180	TRUE	reported	igd	2	TRUE	43.7402
27	rs297343	G	T	G	T	-0.00728288	0.1508	0.637806	0.7519	FALSE	FALSE	FALSE	finn-b-N14_ENDOMETRIOSIS_FALLOPIAN_TUBE	11	16354653	0.1535	NA	0.3257	Endometriosis of fallopian tube || id:finn-b-N14_ENDOMETRIOSIS_FALLOPIAN_TUBE	Endometriosis of fallopian tube	Endometriosis of fallopian tube || ||	TRUE	igd	NA	NA	NA	NA	NA	NA	NA	451619	2.09991e-11	11	0.00108773	16354653	ukb-b-14180	Mood swings || id:ukb-b-14180	TRUE	reported	igd	2	TRUE	40.2949
28	rs3012850	G	C	G	C	0.00929455	-0.1903	0.239277	0.2236	FALSE	TRUE	FALSE	finn-b-N14_ENDOMETRIOSIS_FALLOPIAN_TUBE	13	58713360	0.1596	NA	0.2331	Endometriosis of fallopian tube || id:finn-b-N14_ENDOMETRIOSIS_FALLOPIAN_TUBE	Endometriosis of fallopian tube	Endometriosis of fallopian tube || ||	TRUE	igd	NA	NA	NA	NA	NA	NA	NA	451619	6.79986e-14	13	0.00124061	58713360	ukb-b-14180	Mood swings || id:ukb-b-14180	TRUE	reported	igd	2	TRUE	39.9194
29	rs35789697	A	G	A	G	-0.00671986	-0.0462	0.36936	0.3299	FALSE	FALSE	FALSE	finn-b-N14_ENDOMETRIOSIS_FALLOPIAN_TUBE	2	144248718	0.1398	NA	0.7413	Endometriosis of fallopian tube || id:finn-b-N14_ENDOMETRIOSIS_FALLOPIAN_TUBE	Endometriosis of fallopian tube	Endometriosis of fallopian tube || ||	TRUE	igd	NA	NA	NA	NA	NA	NA	NA	451619	5e-10	2	0.00108049	144248718	ukb-b-14180	Mood swings || id:ukb-b-14180	TRUE	reported	igd	2	TRUE	30.25
30	rs35856211	A	G	A	G	-0.00655792	-0.1832	0.539844	0.5605	FALSE	FALSE	FALSE	finn-b-N14_ENDOMETRIOSIS_FALLOPIAN_TUBE	16	74138900	0.1327	NA	0.1674	Endometriosis of fallopian tube || id:finn-b-N14_ENDOMETRIOSIS_FALLOPIAN_TUBE	Endometriosis of fallopian tube	Endometriosis of fallopian tube || ||	TRUE	igd	NA	NA	NA	NA	NA	NA	NA	451619	4.39997e-10	16	0.00105113	74138900	ukb-b-14180	Mood swings || id:ukb-b-14180	TRUE	reported	igd	2	TRUE	30.25
31	rs4243048	A	G	A	G	-0.00639065	0.1284	0.55737	0.4951	FALSE	FALSE	FALSE	finn-b-N14_ENDOMETRIOSIS_FALLOPIAN_TUBE	15	78012708	0.1326	NA	0.3329	Endometriosis of fallopian tube || id:finn-b-N14_ENDOMETRIOSIS_FALLOPIAN_TUBE	Endometriosis of fallopian tube	Endometriosis of fallopian tube || ||	TRUE	igd	TRUE	rs4243048	rs8027520	G	A	A	G	451619	2.30001e-09	15	0.00106913	78010060	ukb-b-14180	Mood swings || id:ukb-b-14180	TRUE	reported	igd	2	TRUE	31.0408
32	rs4309187	C	A	C	A	0.00897192	0.2595	0.682146	0.8259	FALSE	FALSE	FALSE	finn-b-N14_ENDOMETRIOSIS_FALLOPIAN_TUBE	11	113412443	0.1773	NA	0.1433	Endometriosis of fallopian tube || id:finn-b-N14_ENDOMETRIOSIS_FALLOPIAN_TUBE	Endometriosis of fallopian tube	Endometriosis of fallopian tube || ||	TRUE	igd	NA	NA	NA	NA	NA	NA	NA	451619	1.39991e-15	11	0.00112375	113412443	ukb-b-14180	Mood swings || id:ukb-b-14180	TRUE	reported	igd	2	TRUE	32.7438
33	rs4836789	C	T	C	T	0.0071769	-0.0764	0.596252	0.6274	FALSE	FALSE	FALSE	finn-b-N14_ENDOMETRIOSIS_FALLOPIAN_TUBE	9	122663466	0.1367	NA	0.5761	Endometriosis of fallopian tube || id:finn-b-N14_ENDOMETRIOSIS_FALLOPIAN_TUBE	Endometriosis of fallopian tube	Endometriosis of fallopian tube || ||	TRUE	igd	NA	NA	NA	NA	NA	NA	NA	451619	1.50003e-11	9	0.00106327	122663466	ukb-b-14180	Mood swings || id:ukb-b-14180	TRUE	reported	igd	2	TRUE	34.162
34	rs4899532	G	A	G	A	0.00781697	-0.0296	0.745241	0.7612	FALSE	FALSE	FALSE	finn-b-N14_ENDOMETRIOSIS_FALLOPIAN_TUBE	14	75174132	0.155	NA	0.8483	Endometriosis of fallopian tube || id:finn-b-N14_ENDOMETRIOSIS_FALLOPIAN_TUBE	Endometriosis of fallopian tube	Endometriosis of fallopian tube || ||	TRUE	igd	NA	NA	NA	NA	NA	NA	NA	451619	6.4003e-11	14	0.00119642	75174132	ukb-b-14180	Mood swings || id:ukb-b-14180	TRUE	reported	igd	2	TRUE	38.2852
35	rs55774086	G	C	G	C	0.00769201	0.1378	0.242888	0.2256	FALSE	TRUE	FALSE	finn-b-N14_ENDOMETRIOSIS_FALLOPIAN_TUBE	16	5844481	0.1581	NA	0.3836	Endometriosis of fallopian tube || id:finn-b-N14_ENDOMETRIOSIS_FALLOPIAN_TUBE	Endometriosis of fallopian tube	Endometriosis of fallopian tube || ||	TRUE	igd	NA	NA	NA	NA	NA	NA	NA	451619	2.5e-10	16	0.00121579	5844481	ukb-b-14180	Mood swings || id:ukb-b-14180	TRUE	reported	igd	2	TRUE	36
36	rs56116032	G	A	G	A	-0.0092383	0.1035	0.219423	0.1681	FALSE	FALSE	FALSE	finn-b-N14_ENDOMETRIOSIS_FALLOPIAN_TUBE	9	11453149	0.1767	NA	0.557799	Endometriosis of fallopian tube || id:finn-b-N14_ENDOMETRIOSIS_FALLOPIAN_TUBE	Endometriosis of fallopian tube	Endometriosis of fallopian tube || ||	TRUE	igd	NA	NA	NA	NA	NA	NA	NA	451619	2.39994e-13	9	0.0012615	11453149	ukb-b-14180	Mood swings || id:ukb-b-14180	TRUE	reported	igd	2	TRUE	35.7781
37	rs600011	C	A	C	A	0.00697282	0.0186	0.301398	0.2799	FALSE	FALSE	FALSE	finn-b-N14_ENDOMETRIOSIS_FALLOPIAN_TUBE	3	107295392	0.1476	NA	0.8999	Endometriosis of fallopian tube || id:finn-b-N14_ENDOMETRIOSIS_FALLOPIAN_TUBE	Endometriosis of fallopian tube	Endometriosis of fallopian tube || ||	TRUE	igd	NA	NA	NA	NA	NA	NA	NA	451619	8.40001e-10	3	0.00113624	107295392	ukb-b-14180	Mood swings || id:ukb-b-14180	TRUE	reported	igd	2	TRUE	31.7904
38	rs6103271	G	A	G	A	-0.00905928	-0.2405	0.824805	0.8552	FALSE	FALSE	FALSE	finn-b-N14_ENDOMETRIOSIS_FALLOPIAN_TUBE	20	42015848	0.1879	NA	0.2006	Endometriosis of fallopian tube || id:finn-b-N14_ENDOMETRIOSIS_FALLOPIAN_TUBE	Endometriosis of fallopian tube	Endometriosis of fallopian tube || ||	TRUE	igd	NA	NA	NA	NA	NA	NA	NA	451619	5.70033e-11	20	0.00138265	42015848	ukb-b-14180	Mood swings || id:ukb-b-14180	TRUE	reported	igd	2	TRUE	34.073
39	rs613872	T	G	T	G	0.0109425	0.2639	0.825758	0.8399	FALSE	FALSE	FALSE	finn-b-N14_ENDOMETRIOSIS_FALLOPIAN_TUBE	18	53210302	0.1791	NA	0.1405	Endometriosis of fallopian tube || id:finn-b-N14_ENDOMETRIOSIS_FALLOPIAN_TUBE	Endometriosis of fallopian tube	Endometriosis of fallopian tube || ||	TRUE	igd	NA	NA	NA	NA	NA	NA	NA	451619	1.80011e-15	18	0.00137527	53210302	ukb-b-14180	Mood swings || id:ukb-b-14180	TRUE	reported	igd	2	TRUE	41.2449
40	rs61937595	T	C	T	C	0.0101115	-0.0354	0.094101	0.1414	FALSE	FALSE	FALSE	finn-b-N14_ENDOMETRIOSIS_FALLOPIAN_TUBE	12	57682956	0.1909	NA	0.8529	Endometriosis of fallopian tube || id:finn-b-N14_ENDOMETRIOSIS_FALLOPIAN_TUBE	Endometriosis of fallopian tube	Endometriosis of fallopian tube || ||	TRUE	igd	NA	NA	NA	NA	NA	NA	NA	451619	2.80001e-08	12	0.00181986	57682956	ukb-b-14180	Mood swings || id:ukb-b-14180	TRUE	reported	igd	2	TRUE	43.3148
41	rs6460902	A	G	A	G	0.00647778	-0.0781	0.419013	0.366	FALSE	FALSE	FALSE	finn-b-N14_ENDOMETRIOSIS_FALLOPIAN_TUBE	7	12255511	0.1372	NA	0.569	Endometriosis of fallopian tube || id:finn-b-N14_ENDOMETRIOSIS_FALLOPIAN_TUBE	Endometriosis of fallopian tube	Endometriosis of fallopian tube || ||	TRUE	igd	NA	NA	NA	NA	NA	NA	NA	451619	8.10009e-10	7	0.00105449	12255511	ukb-b-14180	Mood swings || id:ukb-b-14180	TRUE	reported	igd	2	TRUE	30.9978
42	rs67447472	T	G	T	G	0.0110477	0.1638	0.099627	0.07114	FALSE	FALSE	FALSE	finn-b-N14_ENDOMETRIOSIS_FALLOPIAN_TUBE	6	143062216	0.2585	NA	0.5261	Endometriosis of fallopian tube || id:finn-b-N14_ENDOMETRIOSIS_FALLOPIAN_TUBE	Endometriosis of fallopian tube	Endometriosis of fallopian tube || ||	TRUE	igd	NA	NA	NA	NA	NA	NA	NA	451619	2.80001e-10	6	0.00175127	143062216	ukb-b-14180	Mood swings || id:ukb-b-14180	TRUE	reported	igd	2	TRUE	45.484
43	rs67970900	T	G	T	G	-0.00668234	-0.1873	0.308768	0.3597	FALSE	FALSE	FALSE	finn-b-N14_ENDOMETRIOSIS_FALLOPIAN_TUBE	4	147748826	0.1377	NA	0.1739	Endometriosis of fallopian tube || id:finn-b-N14_ENDOMETRIOSIS_FALLOPIAN_TUBE	Endometriosis of fallopian tube	Endometriosis of fallopian tube || ||	TRUE	igd	NA	NA	NA	NA	NA	NA	NA	451619	3.2e-09	4	0.0011286	147748826	ukb-b-14180	Mood swings || id:ukb-b-14180	TRUE	reported	igd	2	TRUE
44	rs6895295	T	C	T	C	0.00707138	-0.2166	0.215727	0.1614	FALSE	FALSE	FALSE	finn-b-N14_ENDOMETRIOSIS_FALLOPIAN_TUBE	5	107757238	0.1808	NA	0.2309	Endometriosis of fallopian tube || id:finn-b-N14_ENDOMETRIOSIS_FALLOPIAN_TUBE	Endometriosis of fallopian tube	Endometriosis of fallopian tube || ||	TRUE	igd	NA	NA	NA	NA	NA	NA	NA	451619	2.59998e-08	5	0.00127022	107757238	ukb-b-14180	Mood swings || id:ukb-b-14180	TRUE	reported	igd	2	TRUE
45	rs7047280	T	C	T	C	-0.00616673	-0.1534	0.605047	0.5855	FALSE	FALSE	FALSE	finn-b-N14_ENDOMETRIOSIS_FALLOPIAN_TUBE	9	23297808	0.1335	NA	0.2502	Endometriosis of fallopian tube || id:finn-b-N14_ENDOMETRIOSIS_FALLOPIAN_TUBE	Endometriosis of fallopian tube	Endometriosis of fallopian tube || ||	TRUE	igd	NA	NA	NA	NA	NA	NA	NA	451619	7.79992e-09	9	0.0010682	23297808	ukb-b-14180	Mood swings || id:ukb-b-14180	TRUE	reported	igd	2	TRUE
46	rs7202252	C	T	C	T	0.00732897	0.0053	0.732389	0.7752	FALSE	FALSE	FALSE	finn-b-N14_ENDOMETRIOSIS_FALLOPIAN_TUBE	16	24741686	0.1576	NA	0.9733	Endometriosis of fallopian tube || id:finn-b-N14_ENDOMETRIOSIS_FALLOPIAN_TUBE	Endometriosis of fallopian tube	Endometriosis of fallopian tube || ||	TRUE	igd	NA	NA	NA	NA	NA	NA	NA	451619	4.90004e-10	16	0.00117803	24741686	ukb-b-14180	Mood swings || id:ukb-b-14180	TRUE	reported	igd	2	TRUE
47	rs72660658	T	C	T	C	-0.00682841	0.0361	0.267155	0.3501	FALSE	FALSE	FALSE	finn-b-N14_ENDOMETRIOSIS_FALLOPIAN_TUBE	4	105443124	0.1386	NA	0.7947	Endometriosis of fallopian tube || id:finn-b-N14_ENDOMETRIOSIS_FALLOPIAN_TUBE	Endometriosis of fallopian tube	Endometriosis of fallopian tube || ||	TRUE	igd	NA	NA	NA	NA	NA	NA	NA	451619	6.90001e-09	4	0.00117864	105443124	ukb-b-14180	Mood swings || id:ukb-b-14180	TRUE	reported	igd	2	TRUE
48	rs7536987	G	A	G	A	-0.00653643	-0.022	0.277491	0.2844	FALSE	FALSE	FALSE	finn-b-N14_ENDOMETRIOSIS_FALLOPIAN_TUBE	1	174337116	0.146	NA	0.88	Endometriosis of fallopian tube || id:finn-b-N14_ENDOMETRIOSIS_FALLOPIAN_TUBE	Endometriosis of fallopian tube	Endometriosis of fallopian tube || ||	TRUE	igd	NA	NA	NA	NA	NA	NA	NA	451619	1.89998e-08	1	0.00116375	174337116	ukb-b-14180	Mood swings || id:ukb-b-14180	TRUE	reported	igd	2	TRUE
49	rs77087420	G	A	G	A	-0.0127142	-0.282	0.054626	0.04787	FALSE	FALSE	FALSE	finn-b-N14_ENDOMETRIOSIS_FALLOPIAN_TUBE	4	123122856	0.3104	NA	0.3636	Endometriosis of fallopian tube || id:finn-b-N14_ENDOMETRIOSIS_FALLOPIAN_TUBE	Endometriosis of fallopian tube	Endometriosis of fallopian tube || ||	TRUE	igd	NA	NA	NA	NA	NA	NA	NA	451619	2.99999e-08	4	0.0022938	123122856	ukb-b-14180	Mood swings || id:ukb-b-14180	TRUE	reported	igd	2	TRUE
50	rs771998	C	T	C	T	0.00637735	0.0903	0.276344	0.242	FALSE	FALSE	FALSE	finn-b-N14_ENDOMETRIOSIS_FALLOPIAN_TUBE	12	52358195	0.1541	NA	0.558	Endometriosis of fallopian tube || id:finn-b-N14_ENDOMETRIOSIS_FALLOPIAN_TUBE	Endometriosis of fallopian tube	Endometriosis of fallopian tube || ||	TRUE	igd	NA	NA	NA	NA	NA	NA	NA	451619	4.79999e-08	12	0.00116864	52358195	ukb-b-14180	Mood swings || id:ukb-b-14180	TRUE	reported	igd	2	TRUE
51	rs7818437	C	T	C	T	0.00911934	-0.2391	0.23622	0.2277	FALSE	FALSE	FALSE	finn-b-N14_ENDOMETRIOSIS_FALLOPIAN_TUBE	8	10209623	0.1793	NA	0.1824	Endometriosis of fallopian tube || id:finn-b-N14_ENDOMETRIOSIS_FALLOPIAN_TUBE	Endometriosis of fallopian tube	Endometriosis of fallopian tube || ||	TRUE	igd	NA	NA	NA	NA	NA	NA	NA	451619	1.80011e-13	8	0.00123862	10209623	ukb-b-14180	Mood swings || id:ukb-b-14180	TRUE	reported	igd	2	TRUE
52	rs7954112	A	G	A	G	0.00588498	-0.1905	0.418831	0.387	FALSE	FALSE	FALSE	finn-b-N14_ENDOMETRIOSIS_FALLOPIAN_TUBE	12	16316338	0.1367	NA	0.1634	Endometriosis of fallopian tube || id:finn-b-N14_ENDOMETRIOSIS_FALLOPIAN_TUBE	Endometriosis of fallopian tube	Endometriosis of fallopian tube || ||	TRUE	igd	NA	NA	NA	NA	NA	NA	NA	451619	3.09999e-08	12	0.00106306	16316338	ukb-b-14180	Mood swings || id:ukb-b-14180	TRUE	reported	igd	2	TRUE
53	rs926914	T	C	T	C	0.00808591	-0.0884	0.288398	0.3211	FALSE	FALSE	FALSE	finn-b-N14_ENDOMETRIOSIS_FALLOPIAN_TUBE	22	41418154	0.1413	NA	0.5315	Endometriosis of fallopian tube || id:finn-b-N14_ENDOMETRIOSIS_FALLOPIAN_TUBE	Endometriosis of fallopian tube	Endometriosis of fallopian tube || ||	TRUE	igd	NA	NA	NA	NA	NA	NA	NA	451619	2.29985e-12	22	0.00115314	41418154	ukb-b-14180	Mood swings || id:ukb-b-14180	TRUE	reported	igd	2	TRUE
54	rs931235	C	A	C	A	-0.00610609	0.0841	0.592884	0.6086	FALSE	FALSE	FALSE	finn-b-N14_ENDOMETRIOSIS_FALLOPIAN_TUBE	3	65155560	0.1353	NA	0.534399	Endometriosis of fallopian tube || id:finn-b-N14_ENDOMETRIOSIS_FALLOPIAN_TUBE	Endometriosis of fallopian tube	Endometriosis of fallopian tube || ||	TRUE	igd	NA	NA	NA	NA	NA	NA	NA	451619	9.40005e-09	3	0.00106348	65155560	ukb-b-14180	Mood swings || id:ukb-b-14180	TRUE	reported	igd	2	TRUE
56	rs999483	G	T	G	T	0.00696129	0.0621	0.249341	0.2617	FALSE	FALSE	FALSE	finn-b-N14_ENDOMETRIOSIS_FALLOPIAN_TUBE	9	135301389	0.1521	NA	0.6829	Endometriosis of fallopian tube || id:finn-b-N14_ENDOMETRIOSIS_FALLOPIAN_TUBE	Endometriosis of fallopian tube	Endometriosis of fallopian tube || ||	TRUE	igd	NA	NA	NA	NA	NA	NA	NA	451619	7.39997e-09	9	0.00120401	135301389	ukb-b-14180	Mood swings || id:ukb-b-14180	TRUE	reported	igd	2	TRUE

## Sheet: MS and Em of pelvic peritoneum
	SNP	effect_allele.exposure	other_allele.exposure	effect_allele.outcome	other_allele.outcome	beta.exposure	beta.outcome	eaf.exposure	eaf.outcome	remove	palindromic	ambiguous	id.outcome	chr	pos	se.outcome	samplesize.outcome	pval.outcome	outcome	originalname.outcome	outcome.deprecated	mr_keep.outcome	data_source.outcome	proxy.outcome	target_snp.outcome	proxy_snp.outcome	target_a1.outcome	target_a2.outcome	proxy_a1.outcome	proxy_a2.outcome	samplesize.exposure	pval.exposure	chr.exposure	se.exposure	pos.exposure	id.exposure	exposure	mr_keep.exposure	pval_origin.exposure	data_source.exposure	action	mr_keep	F
1	rs10210512	G	T	G	T	0.00640893	-0.0315	0.420111	0.5353	FALSE	FALSE	FALSE	finn-b-N14_ENDOMETRIOSIS_PELVICPERITONEUM	2	199489760	0.0275	NA	0.2509	Endometriosis of pelvic peritoneum || id:finn-b-N14_ENDOMETRIOSIS_PELVICPERITONEUM	Endometriosis of pelvic peritoneum	Endometriosis of pelvic peritoneum || ||	TRUE	igd	NA	NA	NA	NA	NA	NA	NA	451619	1.29999e-09	2	0.00105646	199489760	ukb-b-14180	Mood swings || id:ukb-b-14180	TRUE	reported	igd	2	TRUE	44.4444
2	rs1050863	A	G	A	G	-0.00760029	0.0189	0.566561	0.5052	FALSE	FALSE	FALSE	finn-b-N14_ENDOMETRIOSIS_PELVICPERITONEUM	16	87440895	0.0277	NA	0.4951	Endometriosis of pelvic peritoneum || id:finn-b-N14_ENDOMETRIOSIS_PELVICPERITONEUM	Endometriosis of pelvic peritoneum	Endometriosis of pelvic peritoneum || ||	TRUE	igd	NA	NA	NA	NA	NA	NA	NA	451619	5.79963e-13	16	0.00105494	87440895	ukb-b-14180	Mood swings || id:ukb-b-14180	TRUE	reported	igd	2	TRUE	30.3623
3	rs1055710	A	G	A	G	-0.00661075	-0.0329	0.331735	0.358	FALSE	FALSE	FALSE	finn-b-N14_ENDOMETRIOSIS_PELVICPERITONEUM	9	96214928	0.0287	NA	0.2507	Endometriosis of pelvic peritoneum || id:finn-b-N14_ENDOMETRIOSIS_PELVICPERITONEUM	Endometriosis of pelvic peritoneum	Endometriosis of pelvic peritoneum || ||	TRUE	igd	NA	NA	NA	NA	NA	NA	NA	451619	2.30001e-09	9	0.0011068	96214928	ukb-b-14180	Mood swings || id:ukb-b-14180	TRUE	reported	igd	2	TRUE	33.8983
4	rs10983775	T	C	T	C	-0.00688656	-0.0079	0.534418	0.4973	FALSE	FALSE	FALSE	finn-b-N14_ENDOMETRIOSIS_PELVICPERITONEUM	9	120521100	0.0275	NA	0.7741	Endometriosis of pelvic peritoneum || id:finn-b-N14_ENDOMETRIOSIS_PELVICPERITONEUM	Endometriosis of pelvic peritoneum	Endometriosis of pelvic peritoneum || ||	TRUE	igd	NA	NA	NA	NA	NA	NA	NA	451619	5.10035e-11	9	0.00104851	120521100	ukb-b-14180	Mood swings || id:ukb-b-14180	TRUE	reported	igd	2	TRUE	35.3484
5	rs11039154	T	C	T	C	0.0086801	-0.0323	0.277621	0.1829	FALSE	FALSE	FALSE	finn-b-N14_ENDOMETRIOSIS_PELVICPERITONEUM	11	47278502	0.0359	NA	0.3675	Endometriosis of pelvic peritoneum || id:finn-b-N14_ENDOMETRIOSIS_PELVICPERITONEUM	Endometriosis of pelvic peritoneum	Endometriosis of pelvic peritoneum || ||	TRUE	igd	NA	NA	NA	NA	NA	NA	NA	451619	8.80035e-14	11	0.00116381	47278502	ukb-b-14180	Mood swings || id:ukb-b-14180	TRUE	reported	igd	2	TRUE	53.8818
6	rs11168048	C	T	C	T	-0.00612545	-0.0193	0.418997	0.411	FALSE	FALSE	FALSE	finn-b-N14_ENDOMETRIOSIS_PELVICPERITONEUM	5	147842353	0.028	NA	0.490801	Endometriosis of pelvic peritoneum || id:finn-b-N14_ENDOMETRIOSIS_PELVICPERITONEUM	Endometriosis of pelvic peritoneum	Endometriosis of pelvic peritoneum || ||	TRUE	igd	NA	NA	NA	NA	NA	NA	NA	451619	6.29999e-09	5	0.00105442	147842353	ukb-b-14180	Mood swings || id:ukb-b-14180	TRUE	reported	igd	2	TRUE	40.025
7	rs11184994	T	C	T	C	0.00644518	0.0438	0.694095	0.7269	FALSE	FALSE	FALSE	finn-b-N14_ENDOMETRIOSIS_PELVICPERITONEUM	1	107383738	0.031	NA	0.1573	Endometriosis of pelvic peritoneum || id:finn-b-N14_ENDOMETRIOSIS_PELVICPERITONEUM	Endometriosis of pelvic peritoneum	Endometriosis of pelvic peritoneum || ||	TRUE	igd	NA	NA	NA	NA	NA	NA	NA	451619	1.2e-08	1	0.00113008	107383738	ukb-b-14180	Mood swings || id:ukb-b-14180	TRUE	reported	igd	2	TRUE	34.6182
8	rs11599236	C	T	C	T	-0.00630634	0.0173	0.411055	0.4788	FALSE	FALSE	FALSE	finn-b-N14_ENDOMETRIOSIS_PELVICPERITONEUM	10	106454672	0.0276	NA	0.5301	Endometriosis of pelvic peritoneum || id:finn-b-N14_ENDOMETRIOSIS_PELVICPERITONEUM	Endometriosis of pelvic peritoneum	Endometriosis of pelvic peritoneum || ||	TRUE	igd	NA	NA	NA	NA	NA	NA	NA	451619	3.59998e-09	10	0.0010685	106454672	ukb-b-14180	Mood swings || id:ukb-b-14180	TRUE	reported	igd	2	TRUE	34.4178
9	rs11665070	A	G	A	G	-0.00844116	-0.0298	0.667112	0.734	FALSE	FALSE	FALSE	finn-b-N14_ENDOMETRIOSIS_PELVICPERITONEUM	18	35152563	0.0312	NA	0.3396	Endometriosis of pelvic peritoneum || id:finn-b-N14_ENDOMETRIOSIS_PELVICPERITONEUM	Endometriosis of pelvic peritoneum	Endometriosis of pelvic peritoneum || ||	TRUE	igd	NA	NA	NA	NA	NA	NA	NA	451619	2.60016e-14	18	0.00110833	35152563	ukb-b-14180	Mood swings || id:ukb-b-14180	TRUE	reported	igd	2	TRUE	41.3683
10	rs11720128	T	C	T	C	-0.00596245	0.0095	0.447679	0.3658	FALSE	FALSE	FALSE	finn-b-N14_ENDOMETRIOSIS_PELVICPERITONEUM	3	134733904	0.0289	NA	0.7415	Endometriosis of pelvic peritoneum || id:finn-b-N14_ENDOMETRIOSIS_PELVICPERITONEUM	Endometriosis of pelvic peritoneum	Endometriosis of pelvic peritoneum || ||	TRUE	igd	NA	NA	NA	NA	NA	NA	NA	451619	3.50002e-08	3	0.00108163	134733904	ukb-b-14180	Mood swings || id:ukb-b-14180	TRUE	reported	igd	2	TRUE	32.0399
11	rs11728841	C	A	C	A	0.00584645	0.0198	0.555828	0.5389	FALSE	FALSE	FALSE	finn-b-N14_ENDOMETRIOSIS_PELVICPERITONEUM	4	139096299	0.0277	NA	0.4748	Endometriosis of pelvic peritoneum || id:finn-b-N14_ENDOMETRIOSIS_PELVICPERITONEUM	Endometriosis of pelvic peritoneum	Endometriosis of pelvic peritoneum || ||	TRUE	igd	NA	NA	NA	NA	NA	NA	NA	451619	2.90001e-08	4	0.00105337	139096299	ukb-b-14180	Mood swings || id:ukb-b-14180	TRUE	reported	igd	2	TRUE	44.9509
12	rs12530421	C	A	C	A	0.0121587	-0.1332	0.066702	0.02633	FALSE	FALSE	FALSE	finn-b-N14_ENDOMETRIOSIS_PELVICPERITONEUM	6	29549443	0.0865	NA	0.1235	Endometriosis of pelvic peritoneum || id:finn-b-N14_ENDOMETRIOSIS_PELVICPERITONEUM	Endometriosis of pelvic peritoneum	Endometriosis of pelvic peritoneum || ||	TRUE	igd	NA	NA	NA	NA	NA	NA	NA	451619	5.19996e-09	6	0.00208135	29549443	ukb-b-14180	Mood swings || id:ukb-b-14180	TRUE	reported	igd	2	TRUE	47.7063
13	rs12963231	A	C	A	C	0.00810215	0.0164	0.32937	0.311	FALSE	FALSE	FALSE	finn-b-N14_ENDOMETRIOSIS_PELVICPERITONEUM	18	52767977	0.0298	NA	0.583001	Endometriosis of pelvic peritoneum || id:finn-b-N14_ENDOMETRIOSIS_PELVICPERITONEUM	Endometriosis of pelvic peritoneum	Endometriosis of pelvic peritoneum || ||	TRUE	igd	NA	NA	NA	NA	NA	NA	NA	451619	3.50026e-13	18	0.00111397	52767977	ukb-b-14180	Mood swings || id:ukb-b-14180	TRUE	reported	igd	2	TRUE	31.6406
14	rs13085679	A	G	A	G	0.00687323	0.069	0.500699	0.3582	FALSE	FALSE	FALSE	finn-b-N14_ENDOMETRIOSIS_PELVICPERITONEUM	3	49869631	0.0287	NA	0.01639	Endometriosis of pelvic peritoneum || id:finn-b-N14_ENDOMETRIOSIS_PELVICPERITONEUM	Endometriosis of pelvic peritoneum	Endometriosis of pelvic peritoneum || ||	TRUE	igd	NA	NA	NA	NA	NA	NA	NA	451619	4.19952e-11	3	0.00104184	49869631	ukb-b-14180	Mood swings || id:ukb-b-14180	TRUE	reported	igd	2	TRUE	32.6886
15	rs13434208	G	A	G	A	-0.00604683	0.0094	0.52505	0.5717	FALSE	FALSE	FALSE	finn-b-N14_ENDOMETRIOSIS_PELVICPERITONEUM	3	117007664	0.0279	NA	0.7373	Endometriosis of pelvic peritoneum || id:finn-b-N14_ENDOMETRIOSIS_PELVICPERITONEUM	Endometriosis of pelvic peritoneum	Endometriosis of pelvic peritoneum || ||	TRUE	igd	NA	NA	NA	NA	NA	NA	NA	451619	7.59994e-09	3	0.00104651	117007664	ukb-b-14180	Mood swings || id:ukb-b-14180	TRUE	reported	igd	2	TRUE	33.64
16	rs1439252	A	G	A	G	-0.00658394	-0.0175	0.37322	0.3147	FALSE	FALSE	FALSE	finn-b-N14_ENDOMETRIOSIS_PELVICPERITONEUM	2	212737144	0.0299	NA	0.5571	Endometriosis of pelvic peritoneum || id:finn-b-N14_ENDOMETRIOSIS_PELVICPERITONEUM	Endometriosis of pelvic peritoneum	Endometriosis of pelvic peritoneum || ||	TRUE	igd	NA	NA	NA	NA	NA	NA	NA	451619	1.29999e-09	2	0.00108496	212737144	ukb-b-14180	Mood swings || id:ukb-b-14180	TRUE	reported	igd	2	TRUE	78.449
17	rs1688000	G	A	G	A	-0.00633205	0.0172	0.625414	0.7121	FALSE	FALSE	FALSE	finn-b-N14_ENDOMETRIOSIS_PELVICPERITONEUM	19	35619166	0.0305	NA	0.5728	Endometriosis of pelvic peritoneum || id:finn-b-N14_ENDOMETRIOSIS_PELVICPERITONEUM	Endometriosis of pelvic peritoneum	Endometriosis of pelvic peritoneum || ||	TRUE	igd	NA	NA	NA	NA	NA	NA	NA	451619	4.39997e-09	19	0.00107893	35619166	ukb-b-14180	Mood swings || id:ukb-b-14180	TRUE	reported	igd	2	TRUE	34.2713
18	rs17411061	T	C	T	C	0.00699253	-0.0151	0.419519	0.3961	FALSE	FALSE	FALSE	finn-b-N14_ENDOMETRIOSIS_PELVICPERITONEUM	18	50795113	0.0282	NA	0.592899	Endometriosis of pelvic peritoneum || id:finn-b-N14_ENDOMETRIOSIS_PELVICPERITONEUM	Endometriosis of pelvic peritoneum	Endometriosis of pelvic peritoneum || ||	TRUE	igd	NA	NA	NA	NA	NA	NA	NA	451619	4.10015e-11	18	0.0010595	50795113	ukb-b-14180	Mood swings || id:ukb-b-14180	TRUE	reported	igd	2	TRUE	30.378
19	rs1962104	C	T	C	T	0.00729384	0.0007	0.558087	0.4748	FALSE	FALSE	FALSE	finn-b-N14_ENDOMETRIOSIS_PELVICPERITONEUM	8	141635329	0.0276	NA	0.9786	Endometriosis of pelvic peritoneum || id:finn-b-N14_ENDOMETRIOSIS_PELVICPERITONEUM	Endometriosis of pelvic peritoneum	Endometriosis of pelvic peritoneum || ||	TRUE	igd	NA	NA	NA	NA	NA	NA	NA	451619	5.50047e-12	8	0.00105838	141635329	ukb-b-14180	Mood swings || id:ukb-b-14180	TRUE	reported	igd	2	TRUE	31.152
20	rs2000228	C	T	C	T	0.00713379	0.039	0.313308	0.2917	FALSE	FALSE	FALSE	finn-b-N14_ENDOMETRIOSIS_PELVICPERITONEUM	1	72723863	0.0304	NA	0.1991	Endometriosis of pelvic peritoneum || id:finn-b-N14_ENDOMETRIOSIS_PELVICPERITONEUM	Endometriosis of pelvic peritoneum	Endometriosis of pelvic peritoneum || ||	TRUE	igd	NA	NA	NA	NA	NA	NA	NA	451619	2.1e-10	1	0.00112266	72723863	ukb-b-14180	Mood swings || id:ukb-b-14180	TRUE	reported	igd	2	TRUE	75.374
21	rs2016851	C	T	C	T	0.00629884	0.0242	0.703467	0.6873	FALSE	FALSE	FALSE	finn-b-N14_ENDOMETRIOSIS_PELVICPERITONEUM	14	71697878	0.03	NA	0.4206	Endometriosis of pelvic peritoneum || id:finn-b-N14_ENDOMETRIOSIS_PELVICPERITONEUM	Endometriosis of pelvic peritoneum	Endometriosis of pelvic peritoneum || ||	TRUE	igd	NA	NA	NA	NA	NA	NA	NA	451619	4.49997e-08	14	0.00115173	71697878	ukb-b-14180	Mood swings || id:ukb-b-14180	TRUE	reported	igd	2	TRUE	31.5325
22	rs2483509	A	G	A	G	0.00642955	-0.0052	0.449908	0.5472	FALSE	FALSE	FALSE	finn-b-N14_ENDOMETRIOSIS_PELVICPERITONEUM	7	133341162	0.0278	NA	0.8521	Endometriosis of pelvic peritoneum || id:finn-b-N14_ENDOMETRIOSIS_PELVICPERITONEUM	Endometriosis of pelvic peritoneum	Endometriosis of pelvic peritoneum || ||	TRUE	igd	NA	NA	NA	NA	NA	NA	NA	451619	8.40001e-10	7	0.00104751	133341162	ukb-b-14180	Mood swings || id:ukb-b-14180	TRUE	reported	igd	2	TRUE	63.3062
23	rs2503775	G	A	G	A	-0.00903306	-0.0363	0.870833	0.893	FALSE	FALSE	FALSE	finn-b-N14_ENDOMETRIOSIS_PELVICPERITONEUM	6	98521600	0.0444	NA	0.4135	Endometriosis of pelvic peritoneum || id:finn-b-N14_ENDOMETRIOSIS_PELVICPERITONEUM	Endometriosis of pelvic peritoneum	Endometriosis of pelvic peritoneum || ||	TRUE	igd	NA	NA	NA	NA	NA	NA	NA	451619	6.4e-09	6	0.00155578	98521600	ukb-b-14180	Mood swings || id:ukb-b-14180	TRUE	reported	igd	2	TRUE	35.8402
24	rs2678897	A	G	A	G	0.00677101	-0.013	0.607517	0.6289	FALSE	FALSE	FALSE	finn-b-N14_ENDOMETRIOSIS_PELVICPERITONEUM	2	58169418	0.0285	NA	0.6496	Endometriosis of pelvic peritoneum || id:finn-b-N14_ENDOMETRIOSIS_PELVICPERITONEUM	Endometriosis of pelvic peritoneum	Endometriosis of pelvic peritoneum || ||	TRUE	igd	NA	NA	NA	NA	NA	NA	NA	451619	2.5e-10	2	0.00107009	58169418	ukb-b-14180	Mood swings || id:ukb-b-14180	TRUE	reported	igd	2	TRUE	49.6384
25	rs28517342	G	T	G	T	-0.00657481	-0.0024	0.256743	0.226	FALSE	FALSE	FALSE	finn-b-N14_ENDOMETRIOSIS_PELVICPERITONEUM	6	64763297	0.033	NA	0.9421	Endometriosis of pelvic peritoneum || id:finn-b-N14_ENDOMETRIOSIS_PELVICPERITONEUM	Endometriosis of pelvic peritoneum	Endometriosis of pelvic peritoneum || ||	TRUE	igd	NA	NA	NA	NA	NA	NA	NA	451619	3.50002e-08	6	0.0011922	64763297	ukb-b-14180	Mood swings || id:ukb-b-14180	TRUE	reported	igd	2	TRUE	32.9376
26	rs28655666	A	G	A	G	-0.00699073	-0.0173	0.55232	0.5157	FALSE	FALSE	FALSE	finn-b-N14_ENDOMETRIOSIS_PELVICPERITONEUM	12	122186317	0.0276	NA	0.5305	Endometriosis of pelvic peritoneum || id:finn-b-N14_ENDOMETRIOSIS_PELVICPERITONEUM	Endometriosis of pelvic peritoneum	Endometriosis of pelvic peritoneum || ||	TRUE	igd	NA	NA	NA	NA	NA	NA	NA	451619	2.39994e-11	12	0.00104619	122186317	ukb-b-14180	Mood swings || id:ukb-b-14180	TRUE	reported	igd	2	TRUE	43.7402
27	rs297343	G	T	G	T	-0.00728288	0.0638	0.637806	0.7523	FALSE	FALSE	FALSE	finn-b-N14_ENDOMETRIOSIS_PELVICPERITONEUM	11	16354653	0.032	NA	0.0464002	Endometriosis of pelvic peritoneum || id:finn-b-N14_ENDOMETRIOSIS_PELVICPERITONEUM	Endometriosis of pelvic peritoneum	Endometriosis of pelvic peritoneum || ||	TRUE	igd	NA	NA	NA	NA	NA	NA	NA	451619	2.09991e-11	11	0.00108773	16354653	ukb-b-14180	Mood swings || id:ukb-b-14180	TRUE	reported	igd	2	TRUE	40.2949
28	rs3012850	G	C	G	C	0.00929455	0.0222	0.239277	0.2238	FALSE	TRUE	FALSE	finn-b-N14_ENDOMETRIOSIS_PELVICPERITONEUM	13	58713360	0.0334	NA	0.5068	Endometriosis of pelvic peritoneum || id:finn-b-N14_ENDOMETRIOSIS_PELVICPERITONEUM	Endometriosis of pelvic peritoneum	Endometriosis of pelvic peritoneum || ||	TRUE	igd	NA	NA	NA	NA	NA	NA	NA	451619	6.79986e-14	13	0.00124061	58713360	ukb-b-14180	Mood swings || id:ukb-b-14180	TRUE	reported	igd	2	TRUE	39.9194
29	rs35789697	A	G	A	G	-0.00671986	0.0008	0.36936	0.33	FALSE	FALSE	FALSE	finn-b-N14_ENDOMETRIOSIS_PELVICPERITONEUM	2	144248718	0.0291	NA	0.9791	Endometriosis of pelvic peritoneum || id:finn-b-N14_ENDOMETRIOSIS_PELVICPERITONEUM	Endometriosis of pelvic peritoneum	Endometriosis of pelvic peritoneum || ||	TRUE	igd	NA	NA	NA	NA	NA	NA	NA	451619	5e-10	2	0.00108049	144248718	ukb-b-14180	Mood swings || id:ukb-b-14180	TRUE	reported	igd	2	TRUE	30.25
30	rs35856211	A	G	A	G	-0.00655792	0.0084	0.539844	0.5606	FALSE	FALSE	FALSE	finn-b-N14_ENDOMETRIOSIS_PELVICPERITONEUM	16	74138900	0.0277	NA	0.7615	Endometriosis of pelvic peritoneum || id:finn-b-N14_ENDOMETRIOSIS_PELVICPERITONEUM	Endometriosis of pelvic peritoneum	Endometriosis of pelvic peritoneum || ||	TRUE	igd	NA	NA	NA	NA	NA	NA	NA	451619	4.39997e-10	16	0.00105113	74138900	ukb-b-14180	Mood swings || id:ukb-b-14180	TRUE	reported	igd	2	TRUE	30.25
31	rs4243048	A	G	A	G	-0.00639065	-0.0325	0.55737	0.4947	FALSE	FALSE	FALSE	finn-b-N14_ENDOMETRIOSIS_PELVICPERITONEUM	15	78012708	0.0276	NA	0.2391	Endometriosis of pelvic peritoneum || id:finn-b-N14_ENDOMETRIOSIS_PELVICPERITONEUM	Endometriosis of pelvic peritoneum	Endometriosis of pelvic peritoneum || ||	TRUE	igd	TRUE	rs4243048	rs8027520	G	A	A	G	451619	2.30001e-09	15	0.00106913	78010060	ukb-b-14180	Mood swings || id:ukb-b-14180	TRUE	reported	igd	2	TRUE	31.0408
32	rs4309187	C	A	C	A	0.00897192	-0.032	0.682146	0.8256	FALSE	FALSE	FALSE	finn-b-N14_ENDOMETRIOSIS_PELVICPERITONEUM	11	113412443	0.0367	NA	0.3838	Endometriosis of pelvic peritoneum || id:finn-b-N14_ENDOMETRIOSIS_PELVICPERITONEUM	Endometriosis of pelvic peritoneum	Endometriosis of pelvic peritoneum || ||	TRUE	igd	NA	NA	NA	NA	NA	NA	NA	451619	1.39991e-15	11	0.00112375	113412443	ukb-b-14180	Mood swings || id:ukb-b-14180	TRUE	reported	igd	2	TRUE	32.7438
33	rs4836789	C	T	C	T	0.0071769	-0.0104	0.596252	0.6274	FALSE	FALSE	FALSE	finn-b-N14_ENDOMETRIOSIS_PELVICPERITONEUM	9	122663466	0.0285	NA	0.7163	Endometriosis of pelvic peritoneum || id:finn-b-N14_ENDOMETRIOSIS_PELVICPERITONEUM	Endometriosis of pelvic peritoneum	Endometriosis of pelvic peritoneum || ||	TRUE	igd	NA	NA	NA	NA	NA	NA	NA	451619	1.50003e-11	9	0.00106327	122663466	ukb-b-14180	Mood swings || id:ukb-b-14180	TRUE	reported	igd	2	TRUE	34.162
34	rs4899532	G	A	G	A	0.00781697	0.0265	0.745241	0.7615	FALSE	FALSE	FALSE	finn-b-N14_ENDOMETRIOSIS_PELVICPERITONEUM	14	75174132	0.0325	NA	0.4145	Endometriosis of pelvic peritoneum || id:finn-b-N14_ENDOMETRIOSIS_PELVICPERITONEUM	Endometriosis of pelvic peritoneum	Endometriosis of pelvic peritoneum || ||	TRUE	igd	NA	NA	NA	NA	NA	NA	NA	451619	6.4003e-11	14	0.00119642	75174132	ukb-b-14180	Mood swings || id:ukb-b-14180	TRUE	reported	igd	2	TRUE	38.2852
35	rs55774086	G	C	G	C	0.00769201	0.0148	0.242888	0.2257	FALSE	TRUE	FALSE	finn-b-N14_ENDOMETRIOSIS_PELVICPERITONEUM	16	5844481	0.0331	NA	0.6555	Endometriosis of pelvic peritoneum || id:finn-b-N14_ENDOMETRIOSIS_PELVICPERITONEUM	Endometriosis of pelvic peritoneum	Endometriosis of pelvic peritoneum || ||	TRUE	igd	NA	NA	NA	NA	NA	NA	NA	451619	2.5e-10	16	0.00121579	5844481	ukb-b-14180	Mood swings || id:ukb-b-14180	TRUE	reported	igd	2	TRUE	36
36	rs56116032	G	A	G	A	-0.0092383	0.0312	0.219423	0.1683	FALSE	FALSE	FALSE	finn-b-N14_ENDOMETRIOSIS_PELVICPERITONEUM	9	11453149	0.0369	NA	0.3972	Endometriosis of pelvic peritoneum || id:finn-b-N14_ENDOMETRIOSIS_PELVICPERITONEUM	Endometriosis of pelvic peritoneum	Endometriosis of pelvic peritoneum || ||	TRUE	igd	NA	NA	NA	NA	NA	NA	NA	451619	2.39994e-13	9	0.0012615	11453149	ukb-b-14180	Mood swings || id:ukb-b-14180	TRUE	reported	igd	2	TRUE	35.7781
37	rs600011	C	A	C	A	0.00697282	0.0016	0.301398	0.2799	FALSE	FALSE	FALSE	finn-b-N14_ENDOMETRIOSIS_PELVICPERITONEUM	3	107295392	0.0308	NA	0.958	Endometriosis of pelvic peritoneum || id:finn-b-N14_ENDOMETRIOSIS_PELVICPERITONEUM	Endometriosis of pelvic peritoneum	Endometriosis of pelvic peritoneum || ||	TRUE	igd	NA	NA	NA	NA	NA	NA	NA	451619	8.40001e-10	3	0.00113624	107295392	ukb-b-14180	Mood swings || id:ukb-b-14180	TRUE	reported	igd	2	TRUE	31.7904
38	rs6103271	G	A	G	A	-0.00905928	0.0138	0.824805	0.8553	FALSE	FALSE	FALSE	finn-b-N14_ENDOMETRIOSIS_PELVICPERITONEUM	20	42015848	0.0395	NA	0.7268	Endometriosis of pelvic peritoneum || id:finn-b-N14_ENDOMETRIOSIS_PELVICPERITONEUM	Endometriosis of pelvic peritoneum	Endometriosis of pelvic peritoneum || ||	TRUE	igd	NA	NA	NA	NA	NA	NA	NA	451619	5.70033e-11	20	0.00138265	42015848	ukb-b-14180	Mood swings || id:ukb-b-14180	TRUE	reported	igd	2	TRUE	34.073
39	rs613872	T	G	T	G	0.0109425	-0.0362	0.825758	0.8396	FALSE	FALSE	FALSE	finn-b-N14_ENDOMETRIOSIS_PELVICPERITONEUM	18	53210302	0.0375	NA	0.335	Endometriosis of pelvic peritoneum || id:finn-b-N14_ENDOMETRIOSIS_PELVICPERITONEUM	Endometriosis of pelvic peritoneum	Endometriosis of pelvic peritoneum || ||	TRUE	igd	NA	NA	NA	NA	NA	NA	NA	451619	1.80011e-15	18	0.00137527	53210302	ukb-b-14180	Mood swings || id:ukb-b-14180	TRUE	reported	igd	2	TRUE	41.2449
40	rs61937595	T	C	T	C	0.0101115	-0.032	0.094101	0.1412	FALSE	FALSE	FALSE	finn-b-N14_ENDOMETRIOSIS_PELVICPERITONEUM	12	57682956	0.04	NA	0.4238	Endometriosis of pelvic peritoneum || id:finn-b-N14_ENDOMETRIOSIS_PELVICPERITONEUM	Endometriosis of pelvic peritoneum	Endometriosis of pelvic peritoneum || ||	TRUE	igd	NA	NA	NA	NA	NA	NA	NA	451619	2.80001e-08	12	0.00181986	57682956	ukb-b-14180	Mood swings || id:ukb-b-14180	TRUE	reported	igd	2	TRUE	43.3148
41	rs6460902	A	G	A	G	0.00647778	0.0115	0.419013	0.3662	FALSE	FALSE	FALSE	finn-b-N14_ENDOMETRIOSIS_PELVICPERITONEUM	7	12255511	0.0287	NA	0.688201	Endometriosis of pelvic peritoneum || id:finn-b-N14_ENDOMETRIOSIS_PELVICPERITONEUM	Endometriosis of pelvic peritoneum	Endometriosis of pelvic peritoneum || ||	TRUE	igd	NA	NA	NA	NA	NA	NA	NA	451619	8.10009e-10	7	0.00105449	12255511	ukb-b-14180	Mood swings || id:ukb-b-14180	TRUE	reported	igd	2	TRUE	30.9978
42	rs67447472	T	G	T	G	0.0110477	-0.0169	0.099627	0.07109	FALSE	FALSE	FALSE	finn-b-N14_ENDOMETRIOSIS_PELVICPERITONEUM	6	143062216	0.0537	NA	0.7535	Endometriosis of pelvic peritoneum || id:finn-b-N14_ENDOMETRIOSIS_PELVICPERITONEUM	Endometriosis of pelvic peritoneum	Endometriosis of pelvic peritoneum || ||	TRUE	igd	NA	NA	NA	NA	NA	NA	NA	451619	2.80001e-10	6	0.00175127	143062216	ukb-b-14180	Mood swings || id:ukb-b-14180	TRUE	reported	igd	2	TRUE	45.484
43	rs67970900	T	G	T	G	-0.00668234	-0.0152	0.308768	0.3597	FALSE	FALSE	FALSE	finn-b-N14_ENDOMETRIOSIS_PELVICPERITONEUM	4	147748826	0.0288	NA	0.5983	Endometriosis of pelvic peritoneum || id:finn-b-N14_ENDOMETRIOSIS_PELVICPERITONEUM	Endometriosis of pelvic peritoneum	Endometriosis of pelvic peritoneum || ||	TRUE	igd	NA	NA	NA	NA	NA	NA	NA	451619	3.2e-09	4	0.0011286	147748826	ukb-b-14180	Mood swings || id:ukb-b-14180	TRUE	reported	igd	2	TRUE
44	rs6895295	T	C	T	C	0.00707138	-0.0284	0.215727	0.1612	FALSE	FALSE	FALSE	finn-b-N14_ENDOMETRIOSIS_PELVICPERITONEUM	5	107757238	0.0376	NA	0.4495	Endometriosis of pelvic peritoneum || id:finn-b-N14_ENDOMETRIOSIS_PELVICPERITONEUM	Endometriosis of pelvic peritoneum	Endometriosis of pelvic peritoneum || ||	TRUE	igd	NA	NA	NA	NA	NA	NA	NA	451619	2.59998e-08	5	0.00127022	107757238	ukb-b-14180	Mood swings || id:ukb-b-14180	TRUE	reported	igd	2	TRUE
45	rs7047280	T	C	T	C	-0.00616673	0.0185	0.605047	0.5857	FALSE	FALSE	FALSE	finn-b-N14_ENDOMETRIOSIS_PELVICPERITONEUM	9	23297808	0.0279	NA	0.5067	Endometriosis of pelvic peritoneum || id:finn-b-N14_ENDOMETRIOSIS_PELVICPERITONEUM	Endometriosis of pelvic peritoneum	Endometriosis of pelvic peritoneum || ||	TRUE	igd	NA	NA	NA	NA	NA	NA	NA	451619	7.79992e-09	9	0.0010682	23297808	ukb-b-14180	Mood swings || id:ukb-b-14180	TRUE	reported	igd	2	TRUE
46	rs7202252	C	T	C	T	0.00732897	-0.06	0.732389	0.7748	FALSE	FALSE	FALSE	finn-b-N14_ENDOMETRIOSIS_PELVICPERITONEUM	16	24741686	0.0329	NA	0.0682103	Endometriosis of pelvic peritoneum || id:finn-b-N14_ENDOMETRIOSIS_PELVICPERITONEUM	Endometriosis of pelvic peritoneum	Endometriosis of pelvic peritoneum || ||	TRUE	igd	NA	NA	NA	NA	NA	NA	NA	451619	4.90004e-10	16	0.00117803	24741686	ukb-b-14180	Mood swings || id:ukb-b-14180	TRUE	reported	igd	2	TRUE
47	rs72660658	T	C	T	C	-0.00682841	-0.0193	0.267155	0.35	FALSE	FALSE	FALSE	finn-b-N14_ENDOMETRIOSIS_PELVICPERITONEUM	4	105443124	0.0289	NA	0.5039	Endometriosis of pelvic peritoneum || id:finn-b-N14_ENDOMETRIOSIS_PELVICPERITONEUM	Endometriosis of pelvic peritoneum	Endometriosis of pelvic peritoneum || ||	TRUE	igd	NA	NA	NA	NA	NA	NA	NA	451619	6.90001e-09	4	0.00117864	105443124	ukb-b-14180	Mood swings || id:ukb-b-14180	TRUE	reported	igd	2	TRUE
48	rs7536987	G	A	G	A	-0.00653643	-0.0699	0.277491	0.2839	FALSE	FALSE	FALSE	finn-b-N14_ENDOMETRIOSIS_PELVICPERITONEUM	1	174337116	0.0306	NA	0.02229	Endometriosis of pelvic peritoneum || id:finn-b-N14_ENDOMETRIOSIS_PELVICPERITONEUM	Endometriosis of pelvic peritoneum	Endometriosis of pelvic peritoneum || ||	TRUE	igd	NA	NA	NA	NA	NA	NA	NA	451619	1.89998e-08	1	0.00116375	174337116	ukb-b-14180	Mood swings || id:ukb-b-14180	TRUE	reported	igd	2	TRUE
49	rs77087420	G	A	G	A	-0.0127142	0.1244	0.054626	0.04814	FALSE	FALSE	FALSE	finn-b-N14_ENDOMETRIOSIS_PELVICPERITONEUM	4	123122856	0.064	NA	0.0520104	Endometriosis of pelvic peritoneum || id:finn-b-N14_ENDOMETRIOSIS_PELVICPERITONEUM	Endometriosis of pelvic peritoneum	Endometriosis of pelvic peritoneum || ||	TRUE	igd	NA	NA	NA	NA	NA	NA	NA	451619	2.99999e-08	4	0.0022938	123122856	ukb-b-14180	Mood swings || id:ukb-b-14180	TRUE	reported	igd	2	TRUE
50	rs771998	C	T	C	T	0.00637735	-0.0157	0.276344	0.2419	FALSE	FALSE	FALSE	finn-b-N14_ENDOMETRIOSIS_PELVICPERITONEUM	12	52358195	0.0322	NA	0.625	Endometriosis of pelvic peritoneum || id:finn-b-N14_ENDOMETRIOSIS_PELVICPERITONEUM	Endometriosis of pelvic peritoneum	Endometriosis of pelvic peritoneum || ||	TRUE	igd	NA	NA	NA	NA	NA	NA	NA	451619	4.79999e-08	12	0.00116864	52358195	ukb-b-14180	Mood swings || id:ukb-b-14180	TRUE	reported	igd	2	TRUE
51	rs7818437	C	T	C	T	0.00911934	0.0246	0.23622	0.2277	FALSE	FALSE	FALSE	finn-b-N14_ENDOMETRIOSIS_PELVICPERITONEUM	8	10209623	0.0383	NA	0.5208	Endometriosis of pelvic peritoneum || id:finn-b-N14_ENDOMETRIOSIS_PELVICPERITONEUM	Endometriosis of pelvic peritoneum	Endometriosis of pelvic peritoneum || ||	TRUE	igd	NA	NA	NA	NA	NA	NA	NA	451619	1.80011e-13	8	0.00123862	10209623	ukb-b-14180	Mood swings || id:ukb-b-14180	TRUE	reported	igd	2	TRUE
52	rs7954112	A	G	A	G	0.00588498	-0.0739	0.418831	0.3864	FALSE	FALSE	FALSE	finn-b-N14_ENDOMETRIOSIS_PELVICPERITONEUM	12	16316338	0.0285	NA	0.00964295	Endometriosis of pelvic peritoneum || id:finn-b-N14_ENDOMETRIOSIS_PELVICPERITONEUM	Endometriosis of pelvic peritoneum	Endometriosis of pelvic peritoneum || ||	TRUE	igd	NA	NA	NA	NA	NA	NA	NA	451619	3.09999e-08	12	0.00106306	16316338	ukb-b-14180	Mood swings || id:ukb-b-14180	TRUE	reported	igd	2	TRUE
53	rs926914	T	C	T	C	0.00808591	-0.0017	0.288398	0.3211	FALSE	FALSE	FALSE	finn-b-N14_ENDOMETRIOSIS_PELVICPERITONEUM	22	41418154	0.0296	NA	0.9534	Endometriosis of pelvic peritoneum || id:finn-b-N14_ENDOMETRIOSIS_PELVICPERITONEUM	Endometriosis of pelvic peritoneum	Endometriosis of pelvic peritoneum || ||	TRUE	igd	NA	NA	NA	NA	NA	NA	NA	451619	2.29985e-12	22	0.00115314	41418154	ukb-b-14180	Mood swings || id:ukb-b-14180	TRUE	reported	igd	2	TRUE
54	rs931235	C	A	C	A	-0.00610609	0.0085	0.592884	0.6087	FALSE	FALSE	FALSE	finn-b-N14_ENDOMETRIOSIS_PELVICPERITONEUM	3	65155560	0.0283	NA	0.7642	Endometriosis of pelvic peritoneum || id:finn-b-N14_ENDOMETRIOSIS_PELVICPERITONEUM	Endometriosis of pelvic peritoneum	Endometriosis of pelvic peritoneum || ||	TRUE	igd	NA	NA	NA	NA	NA	NA	NA	451619	9.40005e-09	3	0.00106348	65155560	ukb-b-14180	Mood swings || id:ukb-b-14180	TRUE	reported	igd	2	TRUE
56	rs999483	G	T	G	T	0.00696129	0.0651	0.249341	0.2622	FALSE	FALSE	FALSE	finn-b-N14_ENDOMETRIOSIS_PELVICPERITONEUM	9	135301389	0.0316	NA	0.0392202	Endometriosis of pelvic peritoneum || id:finn-b-N14_ENDOMETRIOSIS_PELVICPERITONEUM	Endometriosis of pelvic peritoneum	Endometriosis of pelvic peritoneum || ||	TRUE	igd	NA	NA	NA	NA	NA	NA	NA	451619	7.39997e-09	9	0.00120401	135301389	ukb-b-14180	Mood swings || id:ukb-b-14180	TRUE	reported	igd	2	TRUE

## Sheet: MS and Em of rect and vagina
	SNP	effect_allele.exposure	other_allele.exposure	effect_allele.outcome	other_allele.outcome	beta.exposure	beta.outcome	eaf.exposure	eaf.outcome	remove	palindromic	ambiguous	id.outcome	chr	pos	se.outcome	samplesize.outcome	pval.outcome	outcome	originalname.outcome	outcome.deprecated	mr_keep.outcome	data_source.outcome	proxy.outcome	target_snp.outcome	proxy_snp.outcome	target_a1.outcome	target_a2.outcome	proxy_a1.outcome	proxy_a2.outcome	samplesize.exposure	pval.exposure	chr.exposure	se.exposure	pos.exposure	id.exposure	exposure	mr_keep.exposure	pval_origin.exposure	data_source.exposure	action	mr_keep	F
1	rs10210512	G	T	G	T	0.00640893	0.0121	0.420111	0.5357	FALSE	FALSE	FALSE	finn-b-N14_ENDOMETRIOSIS_RECTPVAGSEPT_VAGINA	2	199489760	0.0397	NA	0.7602	Endometriosis of rectovaginal septum and vagina || id:finn-b-N14_ENDOMETRIOSIS_RECTPVAGSEPT_VAGINA	Endometriosis of rectovaginal septum and vagina	Endometriosis of rectovaginal septum and vagina || ||	TRUE	igd	NA	NA	NA	NA	NA	NA	NA	451619	1.29999e-09	2	0.00105646	199489760	ukb-b-14180	Mood swings || id:ukb-b-14180	TRUE	reported	igd	2	TRUE	44.4444
2	rs1050863	A	G	A	G	-0.00760029	0.0039	0.566561	0.505	FALSE	FALSE	FALSE	finn-b-N14_ENDOMETRIOSIS_RECTPVAGSEPT_VAGINA	16	87440895	0.0399	NA	0.9218	Endometriosis of rectovaginal septum and vagina || id:finn-b-N14_ENDOMETRIOSIS_RECTPVAGSEPT_VAGINA	Endometriosis of rectovaginal septum and vagina	Endometriosis of rectovaginal septum and vagina || ||	TRUE	igd	NA	NA	NA	NA	NA	NA	NA	451619	5.79963e-13	16	0.00105494	87440895	ukb-b-14180	Mood swings || id:ukb-b-14180	TRUE	reported	igd	2	TRUE	30.3623
3	rs1055710	A	G	A	G	-0.00661075	-0.0516	0.331735	0.3581	FALSE	FALSE	FALSE	finn-b-N14_ENDOMETRIOSIS_RECTPVAGSEPT_VAGINA	9	96214928	0.0415	NA	0.2138	Endometriosis of rectovaginal septum and vagina || id:finn-b-N14_ENDOMETRIOSIS_RECTPVAGSEPT_VAGINA	Endometriosis of rectovaginal septum and vagina	Endometriosis of rectovaginal septum and vagina || ||	TRUE	igd	NA	NA	NA	NA	NA	NA	NA	451619	2.30001e-09	9	0.0011068	96214928	ukb-b-14180	Mood swings || id:ukb-b-14180	TRUE	reported	igd	2	TRUE	33.8983
4	rs10983775	T	C	T	C	-0.00688656	-0.0244	0.534418	0.4972	FALSE	FALSE	FALSE	finn-b-N14_ENDOMETRIOSIS_RECTPVAGSEPT_VAGINA	9	120521100	0.0397	NA	0.5381	Endometriosis of rectovaginal septum and vagina || id:finn-b-N14_ENDOMETRIOSIS_RECTPVAGSEPT_VAGINA	Endometriosis of rectovaginal septum and vagina	Endometriosis of rectovaginal septum and vagina || ||	TRUE	igd	NA	NA	NA	NA	NA	NA	NA	451619	5.10035e-11	9	0.00104851	120521100	ukb-b-14180	Mood swings || id:ukb-b-14180	TRUE	reported	igd	2	TRUE	35.3484
5	rs11039154	T	C	T	C	0.0086801	-0.011	0.277621	0.1831	FALSE	FALSE	FALSE	finn-b-N14_ENDOMETRIOSIS_RECTPVAGSEPT_VAGINA	11	47278502	0.0516	NA	0.8315	Endometriosis of rectovaginal septum and vagina || id:finn-b-N14_ENDOMETRIOSIS_RECTPVAGSEPT_VAGINA	Endometriosis of rectovaginal septum and vagina	Endometriosis of rectovaginal septum and vagina || ||	TRUE	igd	NA	NA	NA	NA	NA	NA	NA	451619	8.80035e-14	11	0.00116381	47278502	ukb-b-14180	Mood swings || id:ukb-b-14180	TRUE	reported	igd	2	TRUE	53.8818
6	rs11168048	C	T	C	T	-0.00612545	0.0358	0.418997	0.4113	FALSE	FALSE	FALSE	finn-b-N14_ENDOMETRIOSIS_RECTPVAGSEPT_VAGINA	5	147842353	0.0403	NA	0.3748	Endometriosis of rectovaginal septum and vagina || id:finn-b-N14_ENDOMETRIOSIS_RECTPVAGSEPT_VAGINA	Endometriosis of rectovaginal septum and vagina	Endometriosis of rectovaginal septum and vagina || ||	TRUE	igd	NA	NA	NA	NA	NA	NA	NA	451619	6.29999e-09	5	0.00105442	147842353	ukb-b-14180	Mood swings || id:ukb-b-14180	TRUE	reported	igd	2	TRUE	40.025
7	rs11184994	T	C	T	C	0.00644518	0.0826	0.694095	0.7269	FALSE	FALSE	FALSE	finn-b-N14_ENDOMETRIOSIS_RECTPVAGSEPT_VAGINA	1	107383738	0.0447	NA	0.0646696	Endometriosis of rectovaginal septum and vagina || id:finn-b-N14_ENDOMETRIOSIS_RECTPVAGSEPT_VAGINA	Endometriosis of rectovaginal septum and vagina	Endometriosis of rectovaginal septum and vagina || ||	TRUE	igd	NA	NA	NA	NA	NA	NA	NA	451619	1.2e-08	1	0.00113008	107383738	ukb-b-14180	Mood swings || id:ukb-b-14180	TRUE	reported	igd	2	TRUE	34.6182
8	rs11599236	C	T	C	T	-0.00630634	0.0239	0.411055	0.4787	FALSE	FALSE	FALSE	finn-b-N14_ENDOMETRIOSIS_RECTPVAGSEPT_VAGINA	10	106454672	0.0398	NA	0.5477	Endometriosis of rectovaginal septum and vagina || id:finn-b-N14_ENDOMETRIOSIS_RECTPVAGSEPT_VAGINA	Endometriosis of rectovaginal septum and vagina	Endometriosis of rectovaginal septum and vagina || ||	TRUE	igd	NA	NA	NA	NA	NA	NA	NA	451619	3.59998e-09	10	0.0010685	106454672	ukb-b-14180	Mood swings || id:ukb-b-14180	TRUE	reported	igd	2	TRUE	34.4178
9	rs11665070	A	G	A	G	-0.00844116	-0.0572	0.667112	0.7341	FALSE	FALSE	FALSE	finn-b-N14_ENDOMETRIOSIS_RECTPVAGSEPT_VAGINA	18	35152563	0.045	NA	0.2035	Endometriosis of rectovaginal septum and vagina || id:finn-b-N14_ENDOMETRIOSIS_RECTPVAGSEPT_VAGINA	Endometriosis of rectovaginal septum and vagina	Endometriosis of rectovaginal septum and vagina || ||	TRUE	igd	NA	NA	NA	NA	NA	NA	NA	451619	2.60016e-14	18	0.00110833	35152563	ukb-b-14180	Mood swings || id:ukb-b-14180	TRUE	reported	igd	2	TRUE	41.3683
10	rs11720128	T	C	T	C	-0.00596245	-0.0506	0.447679	0.3654	FALSE	FALSE	FALSE	finn-b-N14_ENDOMETRIOSIS_RECTPVAGSEPT_VAGINA	3	134733904	0.0417	NA	0.2247	Endometriosis of rectovaginal septum and vagina || id:finn-b-N14_ENDOMETRIOSIS_RECTPVAGSEPT_VAGINA	Endometriosis of rectovaginal septum and vagina	Endometriosis of rectovaginal septum and vagina || ||	TRUE	igd	NA	NA	NA	NA	NA	NA	NA	451619	3.50002e-08	3	0.00108163	134733904	ukb-b-14180	Mood swings || id:ukb-b-14180	TRUE	reported	igd	2	TRUE	32.0399
11	rs11728841	C	A	C	A	0.00584645	-0.0094	0.555828	0.5387	FALSE	FALSE	FALSE	finn-b-N14_ENDOMETRIOSIS_RECTPVAGSEPT_VAGINA	4	139096299	0.04	NA	0.8144	Endometriosis of rectovaginal septum and vagina || id:finn-b-N14_ENDOMETRIOSIS_RECTPVAGSEPT_VAGINA	Endometriosis of rectovaginal septum and vagina	Endometriosis of rectovaginal septum and vagina || ||	TRUE	igd	NA	NA	NA	NA	NA	NA	NA	451619	2.90001e-08	4	0.00105337	139096299	ukb-b-14180	Mood swings || id:ukb-b-14180	TRUE	reported	igd	2	TRUE	44.9509
12	rs12530421	C	A	C	A	0.0121587	-0.0299	0.066702	0.02645	FALSE	FALSE	FALSE	finn-b-N14_ENDOMETRIOSIS_RECTPVAGSEPT_VAGINA	6	29549443	0.1245	NA	0.8099	Endometriosis of rectovaginal septum and vagina || id:finn-b-N14_ENDOMETRIOSIS_RECTPVAGSEPT_VAGINA	Endometriosis of rectovaginal septum and vagina	Endometriosis of rectovaginal septum and vagina || ||	TRUE	igd	NA	NA	NA	NA	NA	NA	NA	451619	5.19996e-09	6	0.00208135	29549443	ukb-b-14180	Mood swings || id:ukb-b-14180	TRUE	reported	igd	2	TRUE	47.7063
13	rs12963231	A	C	A	C	0.00810215	0.0766	0.32937	0.3112	FALSE	FALSE	FALSE	finn-b-N14_ENDOMETRIOSIS_RECTPVAGSEPT_VAGINA	18	52767977	0.043	NA	0.0749394	Endometriosis of rectovaginal septum and vagina || id:finn-b-N14_ENDOMETRIOSIS_RECTPVAGSEPT_VAGINA	Endometriosis of rectovaginal septum and vagina	Endometriosis of rectovaginal septum and vagina || ||	TRUE	igd	NA	NA	NA	NA	NA	NA	NA	451619	3.50026e-13	18	0.00111397	52767977	ukb-b-14180	Mood swings || id:ukb-b-14180	TRUE	reported	igd	2	TRUE	31.6406
14	rs13085679	A	G	A	G	0.00687323	0.0069	0.500699	0.3576	FALSE	FALSE	FALSE	finn-b-N14_ENDOMETRIOSIS_RECTPVAGSEPT_VAGINA	3	49869631	0.0416	NA	0.8678	Endometriosis of rectovaginal septum and vagina || id:finn-b-N14_ENDOMETRIOSIS_RECTPVAGSEPT_VAGINA	Endometriosis of rectovaginal septum and vagina	Endometriosis of rectovaginal septum and vagina || ||	TRUE	igd	NA	NA	NA	NA	NA	NA	NA	451619	4.19952e-11	3	0.00104184	49869631	ukb-b-14180	Mood swings || id:ukb-b-14180	TRUE	reported	igd	2	TRUE	32.6886
15	rs13434208	G	A	G	A	-0.00604683	-0.0367	0.52505	0.5715	FALSE	FALSE	FALSE	finn-b-N14_ENDOMETRIOSIS_RECTPVAGSEPT_VAGINA	3	117007664	0.0403	NA	0.363	Endometriosis of rectovaginal septum and vagina || id:finn-b-N14_ENDOMETRIOSIS_RECTPVAGSEPT_VAGINA	Endometriosis of rectovaginal septum and vagina	Endometriosis of rectovaginal septum and vagina || ||	TRUE	igd	NA	NA	NA	NA	NA	NA	NA	451619	7.59994e-09	3	0.00104651	117007664	ukb-b-14180	Mood swings || id:ukb-b-14180	TRUE	reported	igd	2	TRUE	33.64
16	rs1439252	A	G	A	G	-0.00658394	-0.0642	0.37322	0.3146	FALSE	FALSE	FALSE	finn-b-N14_ENDOMETRIOSIS_RECTPVAGSEPT_VAGINA	2	212737144	0.0433	NA	0.1378	Endometriosis of rectovaginal septum and vagina || id:finn-b-N14_ENDOMETRIOSIS_RECTPVAGSEPT_VAGINA	Endometriosis of rectovaginal septum and vagina	Endometriosis of rectovaginal septum and vagina || ||	TRUE	igd	NA	NA	NA	NA	NA	NA	NA	451619	1.29999e-09	2	0.00108496	212737144	ukb-b-14180	Mood swings || id:ukb-b-14180	TRUE	reported	igd	2	TRUE	78.449
17	rs1688000	G	A	G	A	-0.00633205	-0.0142	0.625414	0.7119	FALSE	FALSE	FALSE	finn-b-N14_ENDOMETRIOSIS_RECTPVAGSEPT_VAGINA	19	35619166	0.044	NA	0.746299	Endometriosis of rectovaginal septum and vagina || id:finn-b-N14_ENDOMETRIOSIS_RECTPVAGSEPT_VAGINA	Endometriosis of rectovaginal septum and vagina	Endometriosis of rectovaginal septum and vagina || ||	TRUE	igd	NA	NA	NA	NA	NA	NA	NA	451619	4.39997e-09	19	0.00107893	35619166	ukb-b-14180	Mood swings || id:ukb-b-14180	TRUE	reported	igd	2	TRUE	34.2713
18	rs17411061	T	C	T	C	0.00699253	0.0339	0.419519	0.3964	FALSE	FALSE	FALSE	finn-b-N14_ENDOMETRIOSIS_RECTPVAGSEPT_VAGINA	18	50795113	0.0406	NA	0.4039	Endometriosis of rectovaginal septum and vagina || id:finn-b-N14_ENDOMETRIOSIS_RECTPVAGSEPT_VAGINA	Endometriosis of rectovaginal septum and vagina	Endometriosis of rectovaginal septum and vagina || ||	TRUE	igd	NA	NA	NA	NA	NA	NA	NA	451619	4.10015e-11	18	0.0010595	50795113	ukb-b-14180	Mood swings || id:ukb-b-14180	TRUE	reported	igd	2	TRUE	30.378
19	rs1962104	C	T	C	T	0.00729384	-0.0027	0.558087	0.4748	FALSE	FALSE	FALSE	finn-b-N14_ENDOMETRIOSIS_RECTPVAGSEPT_VAGINA	8	141635329	0.0398	NA	0.9462	Endometriosis of rectovaginal septum and vagina || id:finn-b-N14_ENDOMETRIOSIS_RECTPVAGSEPT_VAGINA	Endometriosis of rectovaginal septum and vagina	Endometriosis of rectovaginal septum and vagina || ||	TRUE	igd	NA	NA	NA	NA	NA	NA	NA	451619	5.50047e-12	8	0.00105838	141635329	ukb-b-14180	Mood swings || id:ukb-b-14180	TRUE	reported	igd	2	TRUE	31.152
20	rs2000228	C	T	C	T	0.00713379	-0.0218	0.313308	0.2913	FALSE	FALSE	FALSE	finn-b-N14_ENDOMETRIOSIS_RECTPVAGSEPT_VAGINA	1	72723863	0.0439	NA	0.6191	Endometriosis of rectovaginal septum and vagina || id:finn-b-N14_ENDOMETRIOSIS_RECTPVAGSEPT_VAGINA	Endometriosis of rectovaginal septum and vagina	Endometriosis of rectovaginal septum and vagina || ||	TRUE	igd	NA	NA	NA	NA	NA	NA	NA	451619	2.1e-10	1	0.00112266	72723863	ukb-b-14180	Mood swings || id:ukb-b-14180	TRUE	reported	igd	2	TRUE	75.374
21	rs2016851	C	T	C	T	0.00629884	-0.0296	0.703467	0.6869	FALSE	FALSE	FALSE	finn-b-N14_ENDOMETRIOSIS_RECTPVAGSEPT_VAGINA	14	71697878	0.0432	NA	0.4939	Endometriosis of rectovaginal septum and vagina || id:finn-b-N14_ENDOMETRIOSIS_RECTPVAGSEPT_VAGINA	Endometriosis of rectovaginal septum and vagina	Endometriosis of rectovaginal septum and vagina || ||	TRUE	igd	NA	NA	NA	NA	NA	NA	NA	451619	4.49997e-08	14	0.00115173	71697878	ukb-b-14180	Mood swings || id:ukb-b-14180	TRUE	reported	igd	2	TRUE	31.5325
22	rs2483509	A	G	A	G	0.00642955	-0.0355	0.449908	0.547	FALSE	FALSE	FALSE	finn-b-N14_ENDOMETRIOSIS_RECTPVAGSEPT_VAGINA	7	133341162	0.04	NA	0.3742	Endometriosis of rectovaginal septum and vagina || id:finn-b-N14_ENDOMETRIOSIS_RECTPVAGSEPT_VAGINA	Endometriosis of rectovaginal septum and vagina	Endometriosis of rectovaginal septum and vagina || ||	TRUE	igd	NA	NA	NA	NA	NA	NA	NA	451619	8.40001e-10	7	0.00104751	133341162	ukb-b-14180	Mood swings || id:ukb-b-14180	TRUE	reported	igd	2	TRUE	63.3062
23	rs2503775	G	A	G	A	-0.00903306	-0.0016	0.870833	0.8931	FALSE	FALSE	FALSE	finn-b-N14_ENDOMETRIOSIS_RECTPVAGSEPT_VAGINA	6	98521600	0.0643	NA	0.9797	Endometriosis of rectovaginal septum and vagina || id:finn-b-N14_ENDOMETRIOSIS_RECTPVAGSEPT_VAGINA	Endometriosis of rectovaginal septum and vagina	Endometriosis of rectovaginal septum and vagina || ||	TRUE	igd	NA	NA	NA	NA	NA	NA	NA	451619	6.4e-09	6	0.00155578	98521600	ukb-b-14180	Mood swings || id:ukb-b-14180	TRUE	reported	igd	2	TRUE	35.8402
24	rs2678897	A	G	A	G	0.00677101	-0.0143	0.607517	0.629	FALSE	FALSE	FALSE	finn-b-N14_ENDOMETRIOSIS_RECTPVAGSEPT_VAGINA	2	58169418	0.0413	NA	0.7296	Endometriosis of rectovaginal septum and vagina || id:finn-b-N14_ENDOMETRIOSIS_RECTPVAGSEPT_VAGINA	Endometriosis of rectovaginal septum and vagina	Endometriosis of rectovaginal septum and vagina || ||	TRUE	igd	NA	NA	NA	NA	NA	NA	NA	451619	2.5e-10	2	0.00107009	58169418	ukb-b-14180	Mood swings || id:ukb-b-14180	TRUE	reported	igd	2	TRUE	49.6384
25	rs28517342	G	T	G	T	-0.00657481	-0.0007	0.256743	0.2261	FALSE	FALSE	FALSE	finn-b-N14_ENDOMETRIOSIS_RECTPVAGSEPT_VAGINA	6	64763297	0.0475	NA	0.989	Endometriosis of rectovaginal septum and vagina || id:finn-b-N14_ENDOMETRIOSIS_RECTPVAGSEPT_VAGINA	Endometriosis of rectovaginal septum and vagina	Endometriosis of rectovaginal septum and vagina || ||	TRUE	igd	NA	NA	NA	NA	NA	NA	NA	451619	3.50002e-08	6	0.0011922	64763297	ukb-b-14180	Mood swings || id:ukb-b-14180	TRUE	reported	igd	2	TRUE	32.9376
26	rs28655666	A	G	A	G	-0.00699073	-0.0139	0.55232	0.5159	FALSE	FALSE	FALSE	finn-b-N14_ENDOMETRIOSIS_RECTPVAGSEPT_VAGINA	12	122186317	0.04	NA	0.727301	Endometriosis of rectovaginal septum and vagina || id:finn-b-N14_ENDOMETRIOSIS_RECTPVAGSEPT_VAGINA	Endometriosis of rectovaginal septum and vagina	Endometriosis of rectovaginal septum and vagina || ||	TRUE	igd	NA	NA	NA	NA	NA	NA	NA	451619	2.39994e-11	12	0.00104619	122186317	ukb-b-14180	Mood swings || id:ukb-b-14180	TRUE	reported	igd	2	TRUE	43.7402
27	rs297343	G	T	G	T	-0.00728288	0.004	0.637806	0.7518	FALSE	FALSE	FALSE	finn-b-N14_ENDOMETRIOSIS_RECTPVAGSEPT_VAGINA	11	16354653	0.0462	NA	0.9311	Endometriosis of rectovaginal septum and vagina || id:finn-b-N14_ENDOMETRIOSIS_RECTPVAGSEPT_VAGINA	Endometriosis of rectovaginal septum and vagina	Endometriosis of rectovaginal septum and vagina || ||	TRUE	igd	NA	NA	NA	NA	NA	NA	NA	451619	2.09991e-11	11	0.00108773	16354653	ukb-b-14180	Mood swings || id:ukb-b-14180	TRUE	reported	igd	2	TRUE	40.2949
28	rs3012850	G	C	G	C	0.00929455	0.0197	0.239277	0.2238	FALSE	TRUE	FALSE	finn-b-N14_ENDOMETRIOSIS_RECTPVAGSEPT_VAGINA	13	58713360	0.048	NA	0.6811	Endometriosis of rectovaginal septum and vagina || id:finn-b-N14_ENDOMETRIOSIS_RECTPVAGSEPT_VAGINA	Endometriosis of rectovaginal septum and vagina	Endometriosis of rectovaginal septum and vagina || ||	TRUE	igd	NA	NA	NA	NA	NA	NA	NA	451619	6.79986e-14	13	0.00124061	58713360	ukb-b-14180	Mood swings || id:ukb-b-14180	TRUE	reported	igd	2	TRUE	39.9194
29	rs35789697	A	G	A	G	-0.00671986	-0.0228	0.36936	0.3298	FALSE	FALSE	FALSE	finn-b-N14_ENDOMETRIOSIS_RECTPVAGSEPT_VAGINA	2	144248718	0.0421	NA	0.588	Endometriosis of rectovaginal septum and vagina || id:finn-b-N14_ENDOMETRIOSIS_RECTPVAGSEPT_VAGINA	Endometriosis of rectovaginal septum and vagina	Endometriosis of rectovaginal septum and vagina || ||	TRUE	igd	NA	NA	NA	NA	NA	NA	NA	451619	5e-10	2	0.00108049	144248718	ukb-b-14180	Mood swings || id:ukb-b-14180	TRUE	reported	igd	2	TRUE	30.25
30	rs35856211	A	G	A	G	-0.00655792	0.0536	0.539844	0.5608	FALSE	FALSE	FALSE	finn-b-N14_ENDOMETRIOSIS_RECTPVAGSEPT_VAGINA	16	74138900	0.04	NA	0.18	Endometriosis of rectovaginal septum and vagina || id:finn-b-N14_ENDOMETRIOSIS_RECTPVAGSEPT_VAGINA	Endometriosis of rectovaginal septum and vagina	Endometriosis of rectovaginal septum and vagina || ||	TRUE	igd	NA	NA	NA	NA	NA	NA	NA	451619	4.39997e-10	16	0.00105113	74138900	ukb-b-14180	Mood swings || id:ukb-b-14180	TRUE	reported	igd	2	TRUE	30.25
31	rs4243048	A	G	A	G	-0.00639065	0.0252	0.55737	0.4952	FALSE	FALSE	FALSE	finn-b-N14_ENDOMETRIOSIS_RECTPVAGSEPT_VAGINA	15	78012708	0.04	NA	0.5285	Endometriosis of rectovaginal septum and vagina || id:finn-b-N14_ENDOMETRIOSIS_RECTPVAGSEPT_VAGINA	Endometriosis of rectovaginal septum and vagina	Endometriosis of rectovaginal septum and vagina || ||	TRUE	igd	TRUE	rs4243048	rs8027520	G	A	A	G	451619	2.30001e-09	15	0.00106913	78010060	ukb-b-14180	Mood swings || id:ukb-b-14180	TRUE	reported	igd	2	TRUE	31.0408
32	rs4309187	C	A	C	A	0.00897192	0.0076	0.682146	0.8258	FALSE	FALSE	FALSE	finn-b-N14_ENDOMETRIOSIS_RECTPVAGSEPT_VAGINA	11	113412443	0.0527	NA	0.8854	Endometriosis of rectovaginal septum and vagina || id:finn-b-N14_ENDOMETRIOSIS_RECTPVAGSEPT_VAGINA	Endometriosis of rectovaginal septum and vagina	Endometriosis of rectovaginal septum and vagina || ||	TRUE	igd	NA	NA	NA	NA	NA	NA	NA	451619	1.39991e-15	11	0.00112375	113412443	ukb-b-14180	Mood swings || id:ukb-b-14180	TRUE	reported	igd	2	TRUE	32.7438
33	rs4836789	C	T	C	T	0.0071769	-0.0115	0.596252	0.6274	FALSE	FALSE	FALSE	finn-b-N14_ENDOMETRIOSIS_RECTPVAGSEPT_VAGINA	9	122663466	0.0411	NA	0.780001	Endometriosis of rectovaginal septum and vagina || id:finn-b-N14_ENDOMETRIOSIS_RECTPVAGSEPT_VAGINA	Endometriosis of rectovaginal septum and vagina	Endometriosis of rectovaginal septum and vagina || ||	TRUE	igd	NA	NA	NA	NA	NA	NA	NA	451619	1.50003e-11	9	0.00106327	122663466	ukb-b-14180	Mood swings || id:ukb-b-14180	TRUE	reported	igd	2	TRUE	34.162
34	rs4899532	G	A	G	A	0.00781697	0.0087	0.745241	0.7613	FALSE	FALSE	FALSE	finn-b-N14_ENDOMETRIOSIS_RECTPVAGSEPT_VAGINA	14	75174132	0.0469	NA	0.8529	Endometriosis of rectovaginal septum and vagina || id:finn-b-N14_ENDOMETRIOSIS_RECTPVAGSEPT_VAGINA	Endometriosis of rectovaginal septum and vagina	Endometriosis of rectovaginal septum and vagina || ||	TRUE	igd	NA	NA	NA	NA	NA	NA	NA	451619	6.4003e-11	14	0.00119642	75174132	ukb-b-14180	Mood swings || id:ukb-b-14180	TRUE	reported	igd	2	TRUE	38.2852
35	rs55774086	G	C	G	C	0.00769201	0.0996	0.242888	0.226	FALSE	TRUE	FALSE	finn-b-N14_ENDOMETRIOSIS_RECTPVAGSEPT_VAGINA	16	5844481	0.0476	NA	0.0362301	Endometriosis of rectovaginal septum and vagina || id:finn-b-N14_ENDOMETRIOSIS_RECTPVAGSEPT_VAGINA	Endometriosis of rectovaginal septum and vagina	Endometriosis of rectovaginal septum and vagina || ||	TRUE	igd	NA	NA	NA	NA	NA	NA	NA	451619	2.5e-10	16	0.00121579	5844481	ukb-b-14180	Mood swings || id:ukb-b-14180	TRUE	reported	igd	2	TRUE	36
36	rs56116032	G	A	G	A	-0.0092383	-0.0035	0.219423	0.1681	FALSE	FALSE	FALSE	finn-b-N14_ENDOMETRIOSIS_RECTPVAGSEPT_VAGINA	9	11453149	0.0533	NA	0.9471	Endometriosis of rectovaginal septum and vagina || id:finn-b-N14_ENDOMETRIOSIS_RECTPVAGSEPT_VAGINA	Endometriosis of rectovaginal septum and vagina	Endometriosis of rectovaginal septum and vagina || ||	TRUE	igd	NA	NA	NA	NA	NA	NA	NA	451619	2.39994e-13	9	0.0012615	11453149	ukb-b-14180	Mood swings || id:ukb-b-14180	TRUE	reported	igd	2	TRUE	35.7781
37	rs600011	C	A	C	A	0.00697282	-0.0483	0.301398	0.2797	FALSE	FALSE	FALSE	finn-b-N14_ENDOMETRIOSIS_RECTPVAGSEPT_VAGINA	3	107295392	0.0444	NA	0.2772	Endometriosis of rectovaginal septum and vagina || id:finn-b-N14_ENDOMETRIOSIS_RECTPVAGSEPT_VAGINA	Endometriosis of rectovaginal septum and vagina	Endometriosis of rectovaginal septum and vagina || ||	TRUE	igd	NA	NA	NA	NA	NA	NA	NA	451619	8.40001e-10	3	0.00113624	107295392	ukb-b-14180	Mood swings || id:ukb-b-14180	TRUE	reported	igd	2	TRUE	31.7904
38	rs6103271	G	A	G	A	-0.00905928	0.0169	0.824805	0.8553	FALSE	FALSE	FALSE	finn-b-N14_ENDOMETRIOSIS_RECTPVAGSEPT_VAGINA	20	42015848	0.057	NA	0.766399	Endometriosis of rectovaginal septum and vagina || id:finn-b-N14_ENDOMETRIOSIS_RECTPVAGSEPT_VAGINA	Endometriosis of rectovaginal septum and vagina	Endometriosis of rectovaginal septum and vagina || ||	TRUE	igd	NA	NA	NA	NA	NA	NA	NA	451619	5.70033e-11	20	0.00138265	42015848	ukb-b-14180	Mood swings || id:ukb-b-14180	TRUE	reported	igd	2	TRUE	34.073
39	rs613872	T	G	T	G	0.0109425	0.036	0.825758	0.8399	FALSE	FALSE	FALSE	finn-b-N14_ENDOMETRIOSIS_RECTPVAGSEPT_VAGINA	18	53210302	0.0542	NA	0.5067	Endometriosis of rectovaginal septum and vagina || id:finn-b-N14_ENDOMETRIOSIS_RECTPVAGSEPT_VAGINA	Endometriosis of rectovaginal septum and vagina	Endometriosis of rectovaginal septum and vagina || ||	TRUE	igd	NA	NA	NA	NA	NA	NA	NA	451619	1.80011e-15	18	0.00137527	53210302	ukb-b-14180	Mood swings || id:ukb-b-14180	TRUE	reported	igd	2	TRUE	41.2449
40	rs61937595	T	C	T	C	0.0101115	-0.0019	0.094101	0.1414	FALSE	FALSE	FALSE	finn-b-N14_ENDOMETRIOSIS_RECTPVAGSEPT_VAGINA	12	57682956	0.0578	NA	0.9743	Endometriosis of rectovaginal septum and vagina || id:finn-b-N14_ENDOMETRIOSIS_RECTPVAGSEPT_VAGINA	Endometriosis of rectovaginal septum and vagina	Endometriosis of rectovaginal septum and vagina || ||	TRUE	igd	NA	NA	NA	NA	NA	NA	NA	451619	2.80001e-08	12	0.00181986	57682956	ukb-b-14180	Mood swings || id:ukb-b-14180	TRUE	reported	igd	2	TRUE	43.3148
41	rs6460902	A	G	A	G	0.00647778	0.0039	0.419013	0.3661	FALSE	FALSE	FALSE	finn-b-N14_ENDOMETRIOSIS_RECTPVAGSEPT_VAGINA	7	12255511	0.0413	NA	0.9241	Endometriosis of rectovaginal septum and vagina || id:finn-b-N14_ENDOMETRIOSIS_RECTPVAGSEPT_VAGINA	Endometriosis of rectovaginal septum and vagina	Endometriosis of rectovaginal septum and vagina || ||	TRUE	igd	NA	NA	NA	NA	NA	NA	NA	451619	8.10009e-10	7	0.00105449	12255511	ukb-b-14180	Mood swings || id:ukb-b-14180	TRUE	reported	igd	2	TRUE	30.9978
42	rs67447472	T	G	T	G	0.0110477	0.0921	0.099627	0.07124	FALSE	FALSE	FALSE	finn-b-N14_ENDOMETRIOSIS_RECTPVAGSEPT_VAGINA	6	143062216	0.0775	NA	0.2348	Endometriosis of rectovaginal septum and vagina || id:finn-b-N14_ENDOMETRIOSIS_RECTPVAGSEPT_VAGINA	Endometriosis of rectovaginal septum and vagina	Endometriosis of rectovaginal septum and vagina || ||	TRUE	igd	NA	NA	NA	NA	NA	NA	NA	451619	2.80001e-10	6	0.00175127	143062216	ukb-b-14180	Mood swings || id:ukb-b-14180	TRUE	reported	igd	2	TRUE	45.484
43	rs67970900	T	G	T	G	-0.00668234	-0.0766	0.308768	0.3595	FALSE	FALSE	FALSE	finn-b-N14_ENDOMETRIOSIS_RECTPVAGSEPT_VAGINA	4	147748826	0.0416	NA	0.0654003	Endometriosis of rectovaginal septum and vagina || id:finn-b-N14_ENDOMETRIOSIS_RECTPVAGSEPT_VAGINA	Endometriosis of rectovaginal septum and vagina	Endometriosis of rectovaginal septum and vagina || ||	TRUE	igd	NA	NA	NA	NA	NA	NA	NA	451619	3.2e-09	4	0.0011286	147748826	ukb-b-14180	Mood swings || id:ukb-b-14180	TRUE	reported	igd	2	TRUE
44	rs6895295	T	C	T	C	0.00707138	0.0152	0.215727	0.1614	FALSE	FALSE	FALSE	finn-b-N14_ENDOMETRIOSIS_RECTPVAGSEPT_VAGINA	5	107757238	0.0541	NA	0.778501	Endometriosis of rectovaginal septum and vagina || id:finn-b-N14_ENDOMETRIOSIS_RECTPVAGSEPT_VAGINA	Endometriosis of rectovaginal septum and vagina	Endometriosis of rectovaginal septum and vagina || ||	TRUE	igd	NA	NA	NA	NA	NA	NA	NA	451619	2.59998e-08	5	0.00127022	107757238	ukb-b-14180	Mood swings || id:ukb-b-14180	TRUE	reported	igd	2	TRUE
45	rs7047280	T	C	T	C	-0.00616673	-0.021	0.605047	0.5854	FALSE	FALSE	FALSE	finn-b-N14_ENDOMETRIOSIS_RECTPVAGSEPT_VAGINA	9	23297808	0.0403	NA	0.6029	Endometriosis of rectovaginal septum and vagina || id:finn-b-N14_ENDOMETRIOSIS_RECTPVAGSEPT_VAGINA	Endometriosis of rectovaginal septum and vagina	Endometriosis of rectovaginal septum and vagina || ||	TRUE	igd	NA	NA	NA	NA	NA	NA	NA	451619	7.79992e-09	9	0.0010682	23297808	ukb-b-14180	Mood swings || id:ukb-b-14180	TRUE	reported	igd	2	TRUE
46	rs7202252	C	T	C	T	0.00732897	-0.0189	0.732389	0.7751	FALSE	FALSE	FALSE	finn-b-N14_ENDOMETRIOSIS_RECTPVAGSEPT_VAGINA	16	24741686	0.0475	NA	0.6904	Endometriosis of rectovaginal septum and vagina || id:finn-b-N14_ENDOMETRIOSIS_RECTPVAGSEPT_VAGINA	Endometriosis of rectovaginal septum and vagina	Endometriosis of rectovaginal septum and vagina || ||	TRUE	igd	NA	NA	NA	NA	NA	NA	NA	451619	4.90004e-10	16	0.00117803	24741686	ukb-b-14180	Mood swings || id:ukb-b-14180	TRUE	reported	igd	2	TRUE
47	rs72660658	T	C	T	C	-0.00682841	-0.0088	0.267155	0.3501	FALSE	FALSE	FALSE	finn-b-N14_ENDOMETRIOSIS_RECTPVAGSEPT_VAGINA	4	105443124	0.0417	NA	0.8323	Endometriosis of rectovaginal septum and vagina || id:finn-b-N14_ENDOMETRIOSIS_RECTPVAGSEPT_VAGINA	Endometriosis of rectovaginal septum and vagina	Endometriosis of rectovaginal septum and vagina || ||	TRUE	igd	NA	NA	NA	NA	NA	NA	NA	451619	6.90001e-09	4	0.00117864	105443124	ukb-b-14180	Mood swings || id:ukb-b-14180	TRUE	reported	igd	2	TRUE
48	rs7536987	G	A	G	A	-0.00653643	-0.0782	0.277491	0.2841	FALSE	FALSE	FALSE	finn-b-N14_ENDOMETRIOSIS_RECTPVAGSEPT_VAGINA	1	174337116	0.0442	NA	0.0764997	Endometriosis of rectovaginal septum and vagina || id:finn-b-N14_ENDOMETRIOSIS_RECTPVAGSEPT_VAGINA	Endometriosis of rectovaginal septum and vagina	Endometriosis of rectovaginal septum and vagina || ||	TRUE	igd	NA	NA	NA	NA	NA	NA	NA	451619	1.89998e-08	1	0.00116375	174337116	ukb-b-14180	Mood swings || id:ukb-b-14180	TRUE	reported	igd	2	TRUE
49	rs77087420	G	A	G	A	-0.0127142	0.036	0.054626	0.04793	FALSE	FALSE	FALSE	finn-b-N14_ENDOMETRIOSIS_RECTPVAGSEPT_VAGINA	4	123122856	0.0926	NA	0.6979	Endometriosis of rectovaginal septum and vagina || id:finn-b-N14_ENDOMETRIOSIS_RECTPVAGSEPT_VAGINA	Endometriosis of rectovaginal septum and vagina	Endometriosis of rectovaginal septum and vagina || ||	TRUE	igd	NA	NA	NA	NA	NA	NA	NA	451619	2.99999e-08	4	0.0022938	123122856	ukb-b-14180	Mood swings || id:ukb-b-14180	TRUE	reported	igd	2	TRUE
50	rs771998	C	T	C	T	0.00637735	-0.0248	0.276344	0.2419	FALSE	FALSE	FALSE	finn-b-N14_ENDOMETRIOSIS_RECTPVAGSEPT_VAGINA	12	52358195	0.0465	NA	0.5944	Endometriosis of rectovaginal septum and vagina || id:finn-b-N14_ENDOMETRIOSIS_RECTPVAGSEPT_VAGINA	Endometriosis of rectovaginal septum and vagina	Endometriosis of rectovaginal septum and vagina || ||	TRUE	igd	NA	NA	NA	NA	NA	NA	NA	451619	4.79999e-08	12	0.00116864	52358195	ukb-b-14180	Mood swings || id:ukb-b-14180	TRUE	reported	igd	2	TRUE
51	rs7818437	C	T	C	T	0.00911934	-0.0589	0.23622	0.2275	FALSE	FALSE	FALSE	finn-b-N14_ENDOMETRIOSIS_RECTPVAGSEPT_VAGINA	8	10209623	0.0549	NA	0.2831	Endometriosis of rectovaginal septum and vagina || id:finn-b-N14_ENDOMETRIOSIS_RECTPVAGSEPT_VAGINA	Endometriosis of rectovaginal septum and vagina	Endometriosis of rectovaginal septum and vagina || ||	TRUE	igd	NA	NA	NA	NA	NA	NA	NA	451619	1.80011e-13	8	0.00123862	10209623	ukb-b-14180	Mood swings || id:ukb-b-14180	TRUE	reported	igd	2	TRUE
52	rs7954112	A	G	A	G	0.00588498	-0.1136	0.418831	0.3865	FALSE	FALSE	FALSE	finn-b-N14_ENDOMETRIOSIS_RECTPVAGSEPT_VAGINA	12	16316338	0.0412	NA	0.00575506	Endometriosis of rectovaginal septum and vagina || id:finn-b-N14_ENDOMETRIOSIS_RECTPVAGSEPT_VAGINA	Endometriosis of rectovaginal septum and vagina	Endometriosis of rectovaginal septum and vagina || ||	TRUE	igd	NA	NA	NA	NA	NA	NA	NA	451619	3.09999e-08	12	0.00106306	16316338	ukb-b-14180	Mood swings || id:ukb-b-14180	TRUE	reported	igd	2	TRUE
53	rs926914	T	C	T	C	0.00808591	0.0237	0.288398	0.3213	FALSE	FALSE	FALSE	finn-b-N14_ENDOMETRIOSIS_RECTPVAGSEPT_VAGINA	22	41418154	0.0426	NA	0.578901	Endometriosis of rectovaginal septum and vagina || id:finn-b-N14_ENDOMETRIOSIS_RECTPVAGSEPT_VAGINA	Endometriosis of rectovaginal septum and vagina	Endometriosis of rectovaginal septum and vagina || ||	TRUE	igd	NA	NA	NA	NA	NA	NA	NA	451619	2.29985e-12	22	0.00115314	41418154	ukb-b-14180	Mood swings || id:ukb-b-14180	TRUE	reported	igd	2	TRUE
54	rs931235	C	A	C	A	-0.00610609	-0.0485	0.592884	0.6084	FALSE	FALSE	FALSE	finn-b-N14_ENDOMETRIOSIS_RECTPVAGSEPT_VAGINA	3	65155560	0.0409	NA	0.2356	Endometriosis of rectovaginal septum and vagina || id:finn-b-N14_ENDOMETRIOSIS_RECTPVAGSEPT_VAGINA	Endometriosis of rectovaginal septum and vagina	Endometriosis of rectovaginal septum and vagina || ||	TRUE	igd	NA	NA	NA	NA	NA	NA	NA	451619	9.40005e-09	3	0.00106348	65155560	ukb-b-14180	Mood swings || id:ukb-b-14180	TRUE	reported	igd	2	TRUE
56	rs999483	G	T	G	T	0.00696129	-0.0132	0.249341	0.2617	FALSE	FALSE	FALSE	finn-b-N14_ENDOMETRIOSIS_RECTPVAGSEPT_VAGINA	9	135301389	0.0457	NA	0.7728	Endometriosis of rectovaginal septum and vagina || id:finn-b-N14_ENDOMETRIOSIS_RECTPVAGSEPT_VAGINA	Endometriosis of rectovaginal septum and vagina	Endometriosis of rectovaginal septum and vagina || ||	TRUE	igd	NA	NA	NA	NA	NA	NA	NA	451619	7.39997e-09	9	0.00120401	135301389	ukb-b-14180	Mood swings || id:ukb-b-14180	TRUE	reported	igd	2	TRUE
