# Supplementary material for: Mood disorders influencing endometriosis and adenomyosis: Mendelian randomisation study
Source: BJPsych Open. 2024 Apr 16;10(3):e83. doi: 10.1192/bjo.2024.46 (PMC11060071; doi:10.1192/bjo.2024.46)
Supplement: Chen et al. supplementary material 2 — Chen et al. supplementary material [file S2056472424000462sup002.xlsx]

## Sheet: Major Depression and Em
	SNP	effect_allele.exposure	other_allele.exposure	effect_allele.outcome	other_allele.outcome	beta.exposure	beta.outcome	eaf.exposure	eaf.outcome	remove	palindromic	ambiguous	id.outcome	chr	pos	se.outcome	samplesize.outcome	pval.outcome	outcome	originalname.outcome	outcome.deprecated	mr_keep.outcome	data_source.outcome	proxy.outcome	target_snp.outcome	proxy_snp.outcome	target_a1.outcome	target_a2.outcome	proxy_a1.outcome	proxy_a2.outcome	chr.exposure	pos.exposure	se.exposure	pval.exposure	samplesize.exposure	id.exposure	exposure	mr_keep.exposure	pval_origin.exposure	data_source.exposure	action	mr_keep	F
1	rs1021363	G	A	G	A	-0.03	0.006	0.6434	0.7247	FALSE	FALSE	FALSE	finn-b-N14_ENDOMETRIOSIS	10	106610839	0.0197	NA	0.7605	Endometriosis || id:finn-b-N14_ENDOMETRIOSIS	Endometriosis	Endometriosis || ||	TRUE	igd	NA	NA	NA	NA	NA	NA	NA	10	106610839	0.0045	2.28718e-11	NA	ieu-b-102	Major depression || id:ieu-b-102	TRUE	reported	igd	2	TRUE	44.4444
2	rs10235664	C	T	C	T	-0.027	0.0058	0.2529	0.3364	FALSE	FALSE	FALSE	finn-b-N14_ENDOMETRIOSIS	7	2086814	0.0186	NA	0.7552	Endometriosis || id:finn-b-N14_ENDOMETRIOSIS	Endometriosis	Endometriosis || ||	TRUE	igd	NA	NA	NA	NA	NA	NA	NA	7	2086814	0.0049	4.67703e-08	NA	ieu-b-102	Major depression || id:ieu-b-102	TRUE	reported	igd	2	TRUE	30.3623
3	rs10913112	T	C	T	C	-0.0262	-0.0066	0.378	0.376	FALSE	FALSE	FALSE	finn-b-N14_ENDOMETRIOSIS	1	175913828	0.0181	NA	0.714	Endometriosis || id:finn-b-N14_ENDOMETRIOSIS	Endometriosis	Endometriosis || ||	TRUE	igd	NA	NA	NA	NA	NA	NA	NA	1	175913828	0.0045	4.52501e-09	NA	ieu-b-102	Major depression || id:ieu-b-102	TRUE	reported	igd	2	TRUE	33.8983
4	rs12919291	C	G	C	G	0.0327	0.0187	0.1884	0.1555	FALSE	TRUE	FALSE	finn-b-N14_ENDOMETRIOSIS	16	13800430	0.0243	NA	0.4403	Endometriosis || id:finn-b-N14_ENDOMETRIOSIS	Endometriosis	Endometriosis || ||	TRUE	igd	NA	NA	NA	NA	NA	NA	NA	16	13800430	0.0055	3.092e-09	NA	ieu-b-102	Major depression || id:ieu-b-102	TRUE	reported	igd	2	TRUE	35.3484
5	rs12967143	C	G	C	G	-0.0345	-0.0288	0.7012	0.7475	FALSE	TRUE	FALSE	finn-b-N14_ENDOMETRIOSIS	18	53099012	0.0201	NA	0.152	Endometriosis || id:finn-b-N14_ENDOMETRIOSIS	Endometriosis	Endometriosis || ||	TRUE	igd	NA	NA	NA	NA	NA	NA	NA	18	53099012	0.0047	2.52697e-13	NA	ieu-b-102	Major depression || id:ieu-b-102	TRUE	reported	igd	2	TRUE	53.8818
6	rs13037326	T	C	T	C	0.031	0.0009	0.2597	0.2828	FALSE	FALSE	FALSE	finn-b-N14_ENDOMETRIOSIS	20	44692598	0.0195	NA	0.9644	Endometriosis || id:finn-b-N14_ENDOMETRIOSIS	Endometriosis	Endometriosis || ||	TRUE	igd	NA	NA	NA	NA	NA	NA	NA	20	44692598	0.0049	2.398e-10	NA	ieu-b-102	Major depression || id:ieu-b-102	TRUE	reported	igd	2	TRUE	40.025
7	rs1367635	C	T	C	T	0.0253	-0.0159	0.5148	0.4921	FALSE	FALSE	FALSE	finn-b-N14_ENDOMETRIOSIS	18	50861409	0.0175	NA	0.3625	Endometriosis || id:finn-b-N14_ENDOMETRIOSIS	Endometriosis	Endometriosis || ||	TRUE	igd	NA	NA	NA	NA	NA	NA	NA	18	50861409	0.0043	4.35402e-09	NA	ieu-b-102	Major depression || id:ieu-b-102	TRUE	reported	igd	2	TRUE	34.6182
8	rs150186873	C	A	C	A	0.0704	0.0358	0.0327	0.01783	FALSE	FALSE	FALSE	finn-b-N14_ENDOMETRIOSIS	6	27182377	0.0671	NA	0.593999	Endometriosis || id:finn-b-N14_ENDOMETRIOSIS	Endometriosis	Endometriosis || ||	TRUE	igd	NA	NA	NA	NA	NA	NA	NA	6	27182377	0.012	4.51305e-09	NA	ieu-b-102	Major depression || id:ieu-b-102	TRUE	reported	igd	2	TRUE	34.4178
9	rs150346963	T	C	T	C	0.0283	-0.0043	0.4118	0.5272	FALSE	FALSE	FALSE	finn-b-N14_ENDOMETRIOSIS	7	117628555	0.0177	NA	0.8071	Endometriosis || id:finn-b-N14_ENDOMETRIOSIS	Endometriosis	Endometriosis || ||	TRUE	igd	TRUE	rs150346963	rs10282032	T	C	T	C	7	117625599	0.0044	1.15699e-10	NA	ieu-b-102	Major depression || id:ieu-b-102	TRUE	reported	igd	2	TRUE	41.3683
10	rs17641524	T	C	T	C	-0.03	-0.0586	0.2101	0.1457	FALSE	FALSE	FALSE	finn-b-N14_ENDOMETRIOSIS	1	197704717	0.0248	NA	0.0180401	Endometriosis || id:finn-b-N14_ENDOMETRIOSIS	Endometriosis	Endometriosis || ||	TRUE	igd	NA	NA	NA	NA	NA	NA	NA	1	197704717	0.0053	1.502e-08	NA	ieu-b-102	Major depression || id:ieu-b-102	TRUE	reported	igd	2	TRUE	32.0399
11	rs1931388	G	A	G	A	-0.0295	0.0003	0.4042	0.4266	FALSE	FALSE	FALSE	finn-b-N14_ENDOMETRIOSIS	9	11203149	0.0177	NA	0.987	Endometriosis || id:finn-b-N14_ENDOMETRIOSIS	Endometriosis	Endometriosis || ||	TRUE	igd	NA	NA	NA	NA	NA	NA	NA	9	11203149	0.0044	1.67996e-11	NA	ieu-b-102	Major depression || id:ieu-b-102	TRUE	reported	igd	2	TRUE	44.9509
12	rs1950829	G	A	G	A	-0.0297	0.0308	0.5173	0.4912	FALSE	FALSE	FALSE	finn-b-N14_ENDOMETRIOSIS	14	42097937	0.0175	NA	0.0790296	Endometriosis || id:finn-b-N14_ENDOMETRIOSIS	Endometriosis	Endometriosis || ||	TRUE	igd	NA	NA	NA	NA	NA	NA	NA	14	42097937	0.0043	4.73805e-12	NA	ieu-b-102	Major depression || id:ieu-b-102	TRUE	reported	igd	2	TRUE	47.7063
13	rs198457	T	C	T	C	-0.0315	-0.0097	0.1886	0.1013	FALSE	FALSE	FALSE	finn-b-N14_ENDOMETRIOSIS	11	61471678	0.0293	NA	0.740901	Endometriosis || id:finn-b-N14_ENDOMETRIOSIS	Endometriosis	Endometriosis || ||	TRUE	igd	NA	NA	NA	NA	NA	NA	NA	11	61471678	0.0056	1.89998e-08	NA	ieu-b-102	Major depression || id:ieu-b-102	TRUE	reported	igd	2	TRUE	31.6406
14	rs2111592	A	G	A	G	0.0263	-0.0109	0.3141	0.3457	FALSE	FALSE	FALSE	finn-b-N14_ENDOMETRIOSIS	2	208049581	0.0184	NA	0.553701	Endometriosis || id:finn-b-N14_ENDOMETRIOSIS	Endometriosis	Endometriosis || ||	TRUE	igd	NA	NA	NA	NA	NA	NA	NA	2	208049581	0.0046	1.34999e-08	NA	ieu-b-102	Major depression || id:ieu-b-102	TRUE	reported	igd	2	TRUE	32.6886
15	rs2214123	G	A	G	A	-0.0261	-0.0128	0.6466	0.6221	FALSE	FALSE	FALSE	finn-b-N14_ENDOMETRIOSIS	6	67000001	0.0182	NA	0.482	Endometriosis || id:finn-b-N14_ENDOMETRIOSIS	Endometriosis	Endometriosis || ||	TRUE	igd	NA	NA	NA	NA	NA	NA	NA	6	67000001	0.0045	8.55598e-09	NA	ieu-b-102	Major depression || id:ieu-b-102	TRUE	reported	igd	2	TRUE	33.64
16	rs2232423	G	A	G	A	-0.062	0.0431	0.1056	0.05117	FALSE	FALSE	FALSE	finn-b-N14_ENDOMETRIOSIS	6	28366151	0.0406	NA	0.2883	Endometriosis || id:finn-b-N14_ENDOMETRIOSIS	Endometriosis	Endometriosis || ||	TRUE	igd	NA	NA	NA	NA	NA	NA	NA	6	28366151	0.007	1.13501e-18	NA	ieu-b-102	Major depression || id:ieu-b-102	TRUE	reported	igd	2	TRUE	78.449
17	rs2418449	C	T	C	T	-0.0281	-0.0074	0.281	0.3215	FALSE	FALSE	FALSE	finn-b-N14_ENDOMETRIOSIS	9	119731359	0.0188	NA	0.691899	Endometriosis || id:finn-b-N14_ENDOMETRIOSIS	Endometriosis	Endometriosis || ||	TRUE	igd	NA	NA	NA	NA	NA	NA	NA	9	119731359	0.0048	4.24502e-09	NA	ieu-b-102	Major depression || id:ieu-b-102	TRUE	reported	igd	2	TRUE	34.2713
18	rs247910	G	A	G	A	0.0237	0.0197	0.457	0.4643	FALSE	FALSE	FALSE	finn-b-N14_ENDOMETRIOSIS	5	87630769	0.0176	NA	0.2632	Endometriosis || id:finn-b-N14_ENDOMETRIOSIS	Endometriosis	Endometriosis || ||	TRUE	igd	NA	NA	NA	NA	NA	NA	NA	5	87630769	0.0043	4.71205e-08	NA	ieu-b-102	Major depression || id:ieu-b-102	TRUE	reported	igd	2	TRUE	30.378
19	rs2522831	C	T	C	T	0.024	0.0066	0.4739	0.4849	FALSE	FALSE	FALSE	finn-b-N14_ENDOMETRIOSIS	7	82448100	0.0175	NA	0.7069	Endometriosis || id:finn-b-N14_ENDOMETRIOSIS	Endometriosis	Endometriosis || ||	TRUE	igd	NA	NA	NA	NA	NA	NA	NA	7	82448100	0.0043	2.113e-08	NA	ieu-b-102	Major depression || id:ieu-b-102	TRUE	reported	igd	2	TRUE	31.152
20	rs2568958	A	G	A	G	0.0382	0.0129	0.6042	0.6449	FALSE	FALSE	FALSE	finn-b-N14_ENDOMETRIOSIS	1	72765116	0.0183	NA	0.4817	Endometriosis || id:finn-b-N14_ENDOMETRIOSIS	Endometriosis	Endometriosis || ||	TRUE	igd	NA	NA	NA	NA	NA	NA	NA	1	72765116	0.0044	2.90202e-18	NA	ieu-b-102	Major depression || id:ieu-b-102	TRUE	reported	igd	2	TRUE	75.374
21	rs28541419	G	C	G	C	-0.0292	0.0103	0.2308	0.1641	FALSE	TRUE	FALSE	finn-b-N14_ENDOMETRIOSIS	15	88945878	0.0239	NA	0.667	Endometriosis || id:finn-b-N14_ENDOMETRIOSIS	Endometriosis	Endometriosis || ||	TRUE	igd	NA	NA	NA	NA	NA	NA	NA	15	88945878	0.0052	1.75598e-08	NA	ieu-b-102	Major depression || id:ieu-b-102	TRUE	reported	igd	2	TRUE	31.5325
23	rs30266	A	G	A	G	0.0366	0.0201	0.3271	0.2894	FALSE	FALSE	FALSE	finn-b-N14_ENDOMETRIOSIS	5	103972357	0.0193	NA	0.2986	Endometriosis || id:finn-b-N14_ENDOMETRIOSIS	Endometriosis	Endometriosis || ||	TRUE	igd	NA	NA	NA	NA	NA	NA	NA	5	103972357	0.0046	1.42791e-15	NA	ieu-b-102	Major depression || id:ieu-b-102	TRUE	reported	igd	2	TRUE	63.3062
24	rs354155	C	G	C	G	-0.0449	0.021	0.0923	0.1586	FALSE	TRUE	FALSE	finn-b-N14_ENDOMETRIOSIS	1	49675276	0.024	NA	0.3816	Endometriosis || id:finn-b-N14_ENDOMETRIOSIS	Endometriosis	Endometriosis || ||	TRUE	igd	NA	NA	NA	NA	NA	NA	NA	1	49675276	0.0075	1.75102e-09	NA	ieu-b-102	Major depression || id:ieu-b-102	TRUE	reported	igd	2	TRUE	35.8402
25	rs3807865	A	G	A	G	0.031	-0.0089	0.4105	0.3621	FALSE	FALSE	FALSE	finn-b-N14_ENDOMETRIOSIS	7	12250402	0.0183	NA	0.624701	Endometriosis || id:finn-b-N14_ENDOMETRIOSIS	Endometriosis	Endometriosis || ||	TRUE	igd	NA	NA	NA	NA	NA	NA	NA	7	12250402	0.0044	1.09295e-12	NA	ieu-b-102	Major depression || id:ieu-b-102	TRUE	reported	igd	2	TRUE	49.6384
26	rs4141983	C	T	C	T	-0.0264	0.0244	0.326	0.3409	FALSE	FALSE	FALSE	finn-b-N14_ENDOMETRIOSIS	1	18122009	0.0185	NA	0.1875	Endometriosis || id:finn-b-N14_ENDOMETRIOSIS	Endometriosis	Endometriosis || ||	TRUE	igd	NA	NA	NA	NA	NA	NA	NA	1	18122009	0.0046	9.69192e-09	NA	ieu-b-102	Major depression || id:ieu-b-102	TRUE	reported	igd	2	TRUE	32.9376
27	rs4497414	C	T	C	T	0.0291	0.0277	0.44	0.569	FALSE	FALSE	FALSE	finn-b-N14_ENDOMETRIOSIS	11	88756779	0.0178	NA	0.12	Endometriosis || id:finn-b-N14_ENDOMETRIOSIS	Endometriosis	Endometriosis || ||	TRUE	igd	NA	NA	NA	NA	NA	NA	NA	11	88756779	0.0044	2.92685e-11	NA	ieu-b-102	Major depression || id:ieu-b-102	TRUE	reported	igd	2	TRUE	43.7402
29	rs4799949	T	C	T	C	-0.0292	-0.0136	0.6684	0.7338	FALSE	FALSE	FALSE	finn-b-N14_ENDOMETRIOSIS	18	35155910	0.0198	NA	0.4925	Endometriosis || id:finn-b-N14_ENDOMETRIOSIS	Endometriosis	Endometriosis || ||	TRUE	igd	NA	NA	NA	NA	NA	NA	NA	18	35155910	0.0046	1.40301e-10	NA	ieu-b-102	Major depression || id:ieu-b-102	TRUE	reported	igd	2	TRUE	40.2949
30	rs4936276	C	G	C	G	0.0278	0.0237	0.622	0.791	FALSE	TRUE	FALSE	finn-b-N14_ENDOMETRIOSIS	11	113365141	0.0216	NA	0.2725	Endometriosis || id:finn-b-N14_ENDOMETRIOSIS	Endometriosis	Endometriosis || ||	TRUE	igd	NA	NA	NA	NA	NA	NA	NA	11	113365141	0.0044	3.57001e-10	NA	ieu-b-102	Major depression || id:ieu-b-102	TRUE	reported	igd	2	TRUE	39.9194
31	rs508502	T	C	T	C	-0.0264	-0.0241	0.2992	0.3429	FALSE	FALSE	FALSE	finn-b-N14_ENDOMETRIOSIS	13	80921519	0.0186	NA	0.196	Endometriosis || id:finn-b-N14_ENDOMETRIOSIS	Endometriosis	Endometriosis || ||	TRUE	igd	NA	NA	NA	NA	NA	NA	NA	13	80921519	0.0048	3.55599e-08	NA	ieu-b-102	Major depression || id:ieu-b-102	TRUE	reported	igd	2	TRUE	30.25
32	rs59082935	T	C	T	C	0.0363	-0.0224	0.1342	0.1536	FALSE	FALSE	FALSE	finn-b-N14_ENDOMETRIOSIS	7	38724868	0.0247	NA	0.3657	Endometriosis || id:finn-b-N14_ENDOMETRIOSIS	Endometriosis	Endometriosis || ||	TRUE	igd	NA	NA	NA	NA	NA	NA	NA	7	38724868	0.0066	3.071e-08	NA	ieu-b-102	Major depression || id:ieu-b-102	TRUE	reported	igd	2	TRUE	30.25
33	rs59283172	A	G	A	G	-0.039	-0.0325	0.1081	0.1326	FALSE	FALSE	FALSE	finn-b-N14_ENDOMETRIOSIS	9	25242680	0.0259	NA	0.2094	Endometriosis || id:finn-b-N14_ENDOMETRIOSIS	Endometriosis	Endometriosis || ||	TRUE	igd	TRUE	rs59283172	rs113938845	A	G	C	A	9	25232978	0.007	2.40902e-08	NA	ieu-b-102	Major depression || id:ieu-b-102	TRUE	reported	igd	2	TRUE	31.0408
34	rs61914045	A	G	A	G	0.0309	0.0147	0.2034	0.188	FALSE	FALSE	FALSE	finn-b-N14_ENDOMETRIOSIS	12	52352301	0.0225	NA	0.5144	Endometriosis || id:finn-b-N14_ENDOMETRIOSIS	Endometriosis	Endometriosis || ||	TRUE	igd	NA	NA	NA	NA	NA	NA	NA	12	52352301	0.0054	7.96398e-09	NA	ieu-b-102	Major depression || id:ieu-b-102	TRUE	reported	igd	2	TRUE	32.7438
35	rs62535714	A	G	A	G	0.0339	0.0099	0.1639	0.2414	FALSE	FALSE	FALSE	finn-b-N14_ENDOMETRIOSIS	9	37182655	0.0205	NA	0.6291	Endometriosis || id:finn-b-N14_ENDOMETRIOSIS	Endometriosis	Endometriosis || ||	TRUE	igd	NA	NA	NA	NA	NA	NA	NA	9	37182655	0.0058	4.68598e-09	NA	ieu-b-102	Major depression || id:ieu-b-102	TRUE	reported	igd	2	TRUE	34.162
36	rs66511648	C	T	C	T	0.0297	-0.0011	0.284	0.2169	FALSE	FALSE	FALSE	finn-b-N14_ENDOMETRIOSIS	3	117515519	0.0213	NA	0.9574	Endometriosis || id:finn-b-N14_ENDOMETRIOSIS	Endometriosis	Endometriosis || ||	TRUE	igd	NA	NA	NA	NA	NA	NA	NA	3	117515519	0.0048	6.03004e-10	NA	ieu-b-102	Major depression || id:ieu-b-102	TRUE	reported	igd	2	TRUE	38.2852
37	rs7152906	C	T	C	T	0.0258	0.028	0.5196	0.4957	FALSE	FALSE	FALSE	finn-b-N14_ENDOMETRIOSIS	14	75125540	0.0175	NA	0.1109	Endometriosis || id:finn-b-N14_ENDOMETRIOSIS	Endometriosis	Endometriosis || ||	TRUE	igd	NA	NA	NA	NA	NA	NA	NA	14	75125540	0.0043	1.87301e-09	NA	ieu-b-102	Major depression || id:ieu-b-102	TRUE	reported	igd	2	TRUE	36
38	rs7241572	A	G	A	G	0.0323	0.0183	0.2047	0.2159	FALSE	FALSE	FALSE	finn-b-N14_ENDOMETRIOSIS	18	77580712	0.0214	NA	0.391	Endometriosis || id:finn-b-N14_ENDOMETRIOSIS	Endometriosis	Endometriosis || ||	TRUE	igd	NA	NA	NA	NA	NA	NA	NA	18	77580712	0.0054	2.43299e-09	NA	ieu-b-102	Major depression || id:ieu-b-102	TRUE	reported	igd	2	TRUE	35.7781
39	rs72948506	A	G	A	G	0.0265	0.0066	0.2975	0.2988	FALSE	FALSE	FALSE	finn-b-N14_ENDOMETRIOSIS	2	212618836	0.0192	NA	0.730099	Endometriosis || id:finn-b-N14_ENDOMETRIOSIS	Endometriosis	Endometriosis || ||	TRUE	igd	TRUE	rs72948506	rs62183024	A	G	T	C	2	212618440	0.0047	1.71498e-08	NA	ieu-b-102	Major depression || id:ieu-b-102	TRUE	reported	igd	2	TRUE	31.7904
40	rs7538938	C	T	C	T	0.0251	0.0054	0.5599	0.5305	FALSE	FALSE	FALSE	finn-b-N14_ENDOMETRIOSIS	1	67132262	0.0177	NA	0.7596	Endometriosis || id:finn-b-N14_ENDOMETRIOSIS	Endometriosis	Endometriosis || ||	TRUE	igd	NA	NA	NA	NA	NA	NA	NA	1	67132262	0.0043	7.28903e-09	NA	ieu-b-102	Major depression || id:ieu-b-102	TRUE	reported	igd	2	TRUE	34.073
41	rs754287	A	T	A	T	-0.0289	0.0088	0.3664	0.3759	FALSE	TRUE	FALSE	finn-b-N14_ENDOMETRIOSIS	14	103997525	0.0181	NA	0.626	Endometriosis || id:finn-b-N14_ENDOMETRIOSIS	Endometriosis	Endometriosis || ||	TRUE	igd	NA	NA	NA	NA	NA	NA	NA	14	103997525	0.0045	1.31099e-10	NA	ieu-b-102	Major depression || id:ieu-b-102	TRUE	reported	igd	2	TRUE	41.2449
42	rs7551758	G	T	G	T	0.0283	-0.0097	0.5329	0.5338	FALSE	FALSE	FALSE	finn-b-N14_ENDOMETRIOSIS	1	52274078	0.0176	NA	0.58	Endometriosis || id:finn-b-N14_ENDOMETRIOSIS	Endometriosis	Endometriosis || ||	TRUE	igd	NA	NA	NA	NA	NA	NA	NA	1	52274078	0.0043	5.1074e-11	NA	ieu-b-102	Major depression || id:ieu-b-102	TRUE	reported	igd	2	TRUE	43.3148
43	rs76954012	A	T	A	T	0.0412	-0.0271	0.0931	0.05721	FALSE	TRUE	FALSE	finn-b-N14_ENDOMETRIOSIS	3	115977242	0.0378	NA	0.4741	Endometriosis || id:finn-b-N14_ENDOMETRIOSIS	Endometriosis	Endometriosis || ||	TRUE	igd	NA	NA	NA	NA	NA	NA	NA	3	115977242	0.0074	2.41002e-08	NA	ieu-b-102	Major depression || id:ieu-b-102	TRUE	reported	igd	2	TRUE	30.9978
44	rs7725715	A	G	A	G	0.029	0.0178	0.5343	0.6143	FALSE	FALSE	FALSE	finn-b-N14_ENDOMETRIOSIS	5	164487555	0.018	NA	0.3242	Endometriosis || id:finn-b-N14_ENDOMETRIOSIS	Endometriosis	Endometriosis || ||	TRUE	igd	NA	NA	NA	NA	NA	NA	NA	5	164487555	0.0043	1.60694e-11	NA	ieu-b-102	Major depression || id:ieu-b-102	TRUE	reported	igd	2	TRUE	45.484
45	rs843812	A	G	A	G	0.0248	0.0165	0.4117	0.4644	FALSE	FALSE	FALSE	finn-b-N14_ENDOMETRIOSIS	3	61255413	0.0175	NA	0.3466	Endometriosis || id:finn-b-N14_ENDOMETRIOSIS	Endometriosis	Endometriosis || ||	TRUE	igd	NA	NA	NA	NA	NA	NA	NA	3	61255413	0.0044	1.40501e-08	NA	ieu-b-102	Major depression || id:ieu-b-102	TRUE	reported	igd	2	TRUE	31.7686
46	rs9364755	G	A	G	A	0.0283	0.0211	0.2262	0.2775	FALSE	FALSE	FALSE	finn-b-N14_ENDOMETRIOSIS	6	165117329	0.0196	NA	0.2814	Endometriosis || id:finn-b-N14_ENDOMETRIOSIS	Endometriosis	Endometriosis || ||	TRUE	igd	NA	NA	NA	NA	NA	NA	NA	6	165117329	0.0051	3.48602e-08	NA	ieu-b-102	Major depression || id:ieu-b-102	TRUE	reported	igd	2	TRUE	30.7916
47	rs9529218	T	C	T	C	-0.034	-0.0222	0.2031	0.2838	FALSE	FALSE	FALSE	finn-b-N14_ENDOMETRIOSIS	13	31790053	0.0194	NA	0.2538	Endometriosis || id:finn-b-N14_ENDOMETRIOSIS	Endometriosis	Endometriosis || ||	TRUE	igd	NA	NA	NA	NA	NA	NA	NA	13	31790053	0.0054	2.231e-10	NA	ieu-b-102	Major depression || id:ieu-b-102	TRUE	reported	igd	2	TRUE	39.6433
48	rs9536381	T	C	T	C	0.0255	0.0135	0.3259	0.3404	FALSE	FALSE	FALSE	finn-b-N14_ENDOMETRIOSIS	13	53860655	0.0185	NA	0.4675	Endometriosis || id:finn-b-N14_ENDOMETRIOSIS	Endometriosis	Endometriosis || ||	TRUE	igd	NA	NA	NA	NA	NA	NA	NA	13	53860655	0.0046	2.61698e-08	NA	ieu-b-102	Major depression || id:ieu-b-102	TRUE	reported	igd	2	TRUE	30.7302
49	rs9831648	T	G	T	G	-0.0292	-0.0221	0.7739	0.84	FALSE	FALSE	FALSE	finn-b-N14_ENDOMETRIOSIS	3	49214303	0.024	NA	0.3558	Endometriosis || id:finn-b-N14_ENDOMETRIOSIS	Endometriosis	Endometriosis || ||	TRUE	igd	NA	NA	NA	NA	NA	NA	NA	3	49214303	0.0052	1.58599e-08	NA	ieu-b-102	Major depression || id:ieu-b-102	TRUE	reported	igd	2	TRUE	31.5325

## Sheet: MD and Em of uterus
	SNP	effect_allele.exposure	other_allele.exposure	effect_allele.outcome	other_allele.outcome	beta.exposure	beta.outcome	eaf.exposure	eaf.outcome	remove	palindromic	ambiguous	id.outcome	chr	pos	se.outcome	samplesize.outcome	pval.outcome	outcome	originalname.outcome	outcome.deprecated	mr_keep.outcome	data_source.outcome	proxy.outcome	target_snp.outcome	proxy_snp.outcome	target_a1.outcome	target_a2.outcome	proxy_a1.outcome	proxy_a2.outcome	chr.exposure	pos.exposure	se.exposure	pval.exposure	samplesize.exposure	id.exposure	exposure	mr_keep.exposure	pval_origin.exposure	data_source.exposure	action	mr_keep	F
1	rs1021363	G	A	G	A	-0.03	-0.0167	0.6434	0.7244	FALSE	FALSE	FALSE	finn-b-N14_ENDOMETRIOSIS_UTERUS	10	106610839	0.0344	NA	0.6272	Endometriosis of uterus || id:finn-b-N14_ENDOMETRIOSIS_UTERUS	Endometriosis of uterus	Endometriosis of uterus || ||	TRUE	igd	NA	NA	NA	NA	NA	NA	NA	10	106610839	0.0045	2.28718e-11	NA	ieu-b-102	Major depression || id:ieu-b-102	TRUE	reported	igd	2	TRUE	44.4444
2	rs10235664	C	T	C	T	-0.027	0.0069	0.2529	0.3365	FALSE	FALSE	FALSE	finn-b-N14_ENDOMETRIOSIS_UTERUS	7	2086814	0.0325	NA	0.8328	Endometriosis of uterus || id:finn-b-N14_ENDOMETRIOSIS_UTERUS	Endometriosis of uterus	Endometriosis of uterus || ||	TRUE	igd	NA	NA	NA	NA	NA	NA	NA	7	2086814	0.0049	4.67703e-08	NA	ieu-b-102	Major depression || id:ieu-b-102	TRUE	reported	igd	2	TRUE	30.3623
3	rs10913112	T	C	T	C	-0.0262	0.007	0.378	0.3763	FALSE	FALSE	FALSE	finn-b-N14_ENDOMETRIOSIS_UTERUS	1	175913828	0.0317	NA	0.8238	Endometriosis of uterus || id:finn-b-N14_ENDOMETRIOSIS_UTERUS	Endometriosis of uterus	Endometriosis of uterus || ||	TRUE	igd	NA	NA	NA	NA	NA	NA	NA	1	175913828	0.0045	4.52501e-09	NA	ieu-b-102	Major depression || id:ieu-b-102	TRUE	reported	igd	2	TRUE	33.8983
4	rs12919291	C	G	C	G	0.0327	0.069	0.1884	0.1556	FALSE	TRUE	FALSE	finn-b-N14_ENDOMETRIOSIS_UTERUS	16	13800430	0.0421	NA	0.1013	Endometriosis of uterus || id:finn-b-N14_ENDOMETRIOSIS_UTERUS	Endometriosis of uterus	Endometriosis of uterus || ||	TRUE	igd	NA	NA	NA	NA	NA	NA	NA	16	13800430	0.0055	3.092e-09	NA	ieu-b-102	Major depression || id:ieu-b-102	TRUE	reported	igd	2	TRUE	35.3484
5	rs12967143	C	G	C	G	-0.0345	-0.0424	0.7012	0.7479	FALSE	TRUE	FALSE	finn-b-N14_ENDOMETRIOSIS_UTERUS	18	53099012	0.0353	NA	0.23	Endometriosis of uterus || id:finn-b-N14_ENDOMETRIOSIS_UTERUS	Endometriosis of uterus	Endometriosis of uterus || ||	TRUE	igd	NA	NA	NA	NA	NA	NA	NA	18	53099012	0.0047	2.52697e-13	NA	ieu-b-102	Major depression || id:ieu-b-102	TRUE	reported	igd	2	TRUE	53.8818
6	rs13037326	T	C	T	C	0.031	-0.0035	0.2597	0.2827	FALSE	FALSE	FALSE	finn-b-N14_ENDOMETRIOSIS_UTERUS	20	44692598	0.034	NA	0.9185	Endometriosis of uterus || id:finn-b-N14_ENDOMETRIOSIS_UTERUS	Endometriosis of uterus	Endometriosis of uterus || ||	TRUE	igd	NA	NA	NA	NA	NA	NA	NA	20	44692598	0.0049	2.398e-10	NA	ieu-b-102	Major depression || id:ieu-b-102	TRUE	reported	igd	2	TRUE	40.025
7	rs1367635	C	T	C	T	0.0253	-0.0189	0.5148	0.4925	FALSE	FALSE	FALSE	finn-b-N14_ENDOMETRIOSIS_UTERUS	18	50861409	0.0305	NA	0.536701	Endometriosis of uterus || id:finn-b-N14_ENDOMETRIOSIS_UTERUS	Endometriosis of uterus	Endometriosis of uterus || ||	TRUE	igd	NA	NA	NA	NA	NA	NA	NA	18	50861409	0.0043	4.35402e-09	NA	ieu-b-102	Major depression || id:ieu-b-102	TRUE	reported	igd	2	TRUE	34.6182
8	rs150186873	C	A	C	A	0.0704	0.1363	0.0327	0.01789	FALSE	FALSE	FALSE	finn-b-N14_ENDOMETRIOSIS_UTERUS	6	27182377	0.1171	NA	0.2444	Endometriosis of uterus || id:finn-b-N14_ENDOMETRIOSIS_UTERUS	Endometriosis of uterus	Endometriosis of uterus || ||	TRUE	igd	NA	NA	NA	NA	NA	NA	NA	6	27182377	0.012	4.51305e-09	NA	ieu-b-102	Major depression || id:ieu-b-102	TRUE	reported	igd	2	TRUE	34.4178
9	rs150346963	T	C	T	C	0.0283	0.0525	0.4118	0.5278	FALSE	FALSE	FALSE	finn-b-N14_ENDOMETRIOSIS_UTERUS	7	117628555	0.0309	NA	0.0894293	Endometriosis of uterus || id:finn-b-N14_ENDOMETRIOSIS_UTERUS	Endometriosis of uterus	Endometriosis of uterus || ||	TRUE	igd	TRUE	rs150346963	rs10282032	T	C	T	C	7	117625599	0.0044	1.15699e-10	NA	ieu-b-102	Major depression || id:ieu-b-102	TRUE	reported	igd	2	TRUE	41.3683
10	rs17641524	T	C	T	C	-0.03	-0.0148	0.2101	0.1464	FALSE	FALSE	FALSE	finn-b-N14_ENDOMETRIOSIS_UTERUS	1	197704717	0.043	NA	0.730299	Endometriosis of uterus || id:finn-b-N14_ENDOMETRIOSIS_UTERUS	Endometriosis of uterus	Endometriosis of uterus || ||	TRUE	igd	NA	NA	NA	NA	NA	NA	NA	1	197704717	0.0053	1.502e-08	NA	ieu-b-102	Major depression || id:ieu-b-102	TRUE	reported	igd	2	TRUE	32.0399
11	rs1931388	G	A	G	A	-0.0295	0.003	0.4042	0.4267	FALSE	FALSE	FALSE	finn-b-N14_ENDOMETRIOSIS_UTERUS	9	11203149	0.031	NA	0.9228	Endometriosis of uterus || id:finn-b-N14_ENDOMETRIOSIS_UTERUS	Endometriosis of uterus	Endometriosis of uterus || ||	TRUE	igd	NA	NA	NA	NA	NA	NA	NA	9	11203149	0.0044	1.67996e-11	NA	ieu-b-102	Major depression || id:ieu-b-102	TRUE	reported	igd	2	TRUE	44.9509
12	rs1950829	G	A	G	A	-0.0297	0.0068	0.5173	0.4904	FALSE	FALSE	FALSE	finn-b-N14_ENDOMETRIOSIS_UTERUS	14	42097937	0.0306	NA	0.824	Endometriosis of uterus || id:finn-b-N14_ENDOMETRIOSIS_UTERUS	Endometriosis of uterus	Endometriosis of uterus || ||	TRUE	igd	NA	NA	NA	NA	NA	NA	NA	14	42097937	0.0043	4.73805e-12	NA	ieu-b-102	Major depression || id:ieu-b-102	TRUE	reported	igd	2	TRUE	47.7063
13	rs198457	T	C	T	C	-0.0315	0.0047	0.1886	0.1014	FALSE	FALSE	FALSE	finn-b-N14_ENDOMETRIOSIS_UTERUS	11	61471678	0.0513	NA	0.9269	Endometriosis of uterus || id:finn-b-N14_ENDOMETRIOSIS_UTERUS	Endometriosis of uterus	Endometriosis of uterus || ||	TRUE	igd	NA	NA	NA	NA	NA	NA	NA	11	61471678	0.0056	1.89998e-08	NA	ieu-b-102	Major depression || id:ieu-b-102	TRUE	reported	igd	2	TRUE	31.6406
14	rs2111592	A	G	A	G	0.0263	0.0221	0.3141	0.3462	FALSE	FALSE	FALSE	finn-b-N14_ENDOMETRIOSIS_UTERUS	2	208049581	0.0322	NA	0.4925	Endometriosis of uterus || id:finn-b-N14_ENDOMETRIOSIS_UTERUS	Endometriosis of uterus	Endometriosis of uterus || ||	TRUE	igd	NA	NA	NA	NA	NA	NA	NA	2	208049581	0.0046	1.34999e-08	NA	ieu-b-102	Major depression || id:ieu-b-102	TRUE	reported	igd	2	TRUE	32.6886
15	rs2214123	G	A	G	A	-0.0261	-0.0149	0.6466	0.6224	FALSE	FALSE	FALSE	finn-b-N14_ENDOMETRIOSIS_UTERUS	6	67000001	0.0318	NA	0.6386	Endometriosis of uterus || id:finn-b-N14_ENDOMETRIOSIS_UTERUS	Endometriosis of uterus	Endometriosis of uterus || ||	TRUE	igd	NA	NA	NA	NA	NA	NA	NA	6	67000001	0.0045	8.55598e-09	NA	ieu-b-102	Major depression || id:ieu-b-102	TRUE	reported	igd	2	TRUE	33.64
16	rs2232423	G	A	G	A	-0.062	0.1581	0.1056	0.05109	FALSE	FALSE	FALSE	finn-b-N14_ENDOMETRIOSIS_UTERUS	6	28366151	0.0701	NA	0.0241602	Endometriosis of uterus || id:finn-b-N14_ENDOMETRIOSIS_UTERUS	Endometriosis of uterus	Endometriosis of uterus || ||	TRUE	igd	NA	NA	NA	NA	NA	NA	NA	6	28366151	0.007	1.13501e-18	NA	ieu-b-102	Major depression || id:ieu-b-102	TRUE	reported	igd	2	TRUE	78.449
17	rs2418449	C	T	C	T	-0.0281	0.0074	0.281	0.3217	FALSE	FALSE	FALSE	finn-b-N14_ENDOMETRIOSIS_UTERUS	9	119731359	0.0329	NA	0.8216	Endometriosis of uterus || id:finn-b-N14_ENDOMETRIOSIS_UTERUS	Endometriosis of uterus	Endometriosis of uterus || ||	TRUE	igd	NA	NA	NA	NA	NA	NA	NA	9	119731359	0.0048	4.24502e-09	NA	ieu-b-102	Major depression || id:ieu-b-102	TRUE	reported	igd	2	TRUE	34.2713
18	rs247910	G	A	G	A	0.0237	0.0254	0.457	0.464	FALSE	FALSE	FALSE	finn-b-N14_ENDOMETRIOSIS_UTERUS	5	87630769	0.0307	NA	0.4093	Endometriosis of uterus || id:finn-b-N14_ENDOMETRIOSIS_UTERUS	Endometriosis of uterus	Endometriosis of uterus || ||	TRUE	igd	NA	NA	NA	NA	NA	NA	NA	5	87630769	0.0043	4.71205e-08	NA	ieu-b-102	Major depression || id:ieu-b-102	TRUE	reported	igd	2	TRUE	30.378
19	rs2522831	C	T	C	T	0.024	0.0349	0.4739	0.4849	FALSE	FALSE	FALSE	finn-b-N14_ENDOMETRIOSIS_UTERUS	7	82448100	0.0306	NA	0.2551	Endometriosis of uterus || id:finn-b-N14_ENDOMETRIOSIS_UTERUS	Endometriosis of uterus	Endometriosis of uterus || ||	TRUE	igd	NA	NA	NA	NA	NA	NA	NA	7	82448100	0.0043	2.113e-08	NA	ieu-b-102	Major depression || id:ieu-b-102	TRUE	reported	igd	2	TRUE	31.152
20	rs2568958	A	G	A	G	0.0382	0.0256	0.6042	0.6448	FALSE	FALSE	FALSE	finn-b-N14_ENDOMETRIOSIS_UTERUS	1	72765116	0.032	NA	0.4242	Endometriosis of uterus || id:finn-b-N14_ENDOMETRIOSIS_UTERUS	Endometriosis of uterus	Endometriosis of uterus || ||	TRUE	igd	NA	NA	NA	NA	NA	NA	NA	1	72765116	0.0044	2.90202e-18	NA	ieu-b-102	Major depression || id:ieu-b-102	TRUE	reported	igd	2	TRUE	75.374
21	rs28541419	G	C	G	C	-0.0292	0.0661	0.2308	0.1643	FALSE	TRUE	FALSE	finn-b-N14_ENDOMETRIOSIS_UTERUS	15	88945878	0.0416	NA	0.1123	Endometriosis of uterus || id:finn-b-N14_ENDOMETRIOSIS_UTERUS	Endometriosis of uterus	Endometriosis of uterus || ||	TRUE	igd	NA	NA	NA	NA	NA	NA	NA	15	88945878	0.0052	1.75598e-08	NA	ieu-b-102	Major depression || id:ieu-b-102	TRUE	reported	igd	2	TRUE	31.5325
23	rs30266	A	G	A	G	0.0366	0.0115	0.3271	0.289	FALSE	FALSE	FALSE	finn-b-N14_ENDOMETRIOSIS_UTERUS	5	103972357	0.0337	NA	0.7326	Endometriosis of uterus || id:finn-b-N14_ENDOMETRIOSIS_UTERUS	Endometriosis of uterus	Endometriosis of uterus || ||	TRUE	igd	NA	NA	NA	NA	NA	NA	NA	5	103972357	0.0046	1.42791e-15	NA	ieu-b-102	Major depression || id:ieu-b-102	TRUE	reported	igd	2	TRUE	63.3062
24	rs354155	C	G	C	G	-0.0449	-0.0631	0.0923	0.158	FALSE	TRUE	FALSE	finn-b-N14_ENDOMETRIOSIS_UTERUS	1	49675276	0.0423	NA	0.1354	Endometriosis of uterus || id:finn-b-N14_ENDOMETRIOSIS_UTERUS	Endometriosis of uterus	Endometriosis of uterus || ||	TRUE	igd	NA	NA	NA	NA	NA	NA	NA	1	49675276	0.0075	1.75102e-09	NA	ieu-b-102	Major depression || id:ieu-b-102	TRUE	reported	igd	2	TRUE	35.8402
25	rs3807865	A	G	A	G	0.031	0.0095	0.4105	0.3623	FALSE	FALSE	FALSE	finn-b-N14_ENDOMETRIOSIS_UTERUS	7	12250402	0.0319	NA	0.765799	Endometriosis of uterus || id:finn-b-N14_ENDOMETRIOSIS_UTERUS	Endometriosis of uterus	Endometriosis of uterus || ||	TRUE	igd	NA	NA	NA	NA	NA	NA	NA	7	12250402	0.0044	1.09295e-12	NA	ieu-b-102	Major depression || id:ieu-b-102	TRUE	reported	igd	2	TRUE	49.6384
26	rs4141983	C	T	C	T	-0.0264	-0.0107	0.326	0.3402	FALSE	FALSE	FALSE	finn-b-N14_ENDOMETRIOSIS_UTERUS	1	18122009	0.0325	NA	0.741401	Endometriosis of uterus || id:finn-b-N14_ENDOMETRIOSIS_UTERUS	Endometriosis of uterus	Endometriosis of uterus || ||	TRUE	igd	NA	NA	NA	NA	NA	NA	NA	1	18122009	0.0046	9.69192e-09	NA	ieu-b-102	Major depression || id:ieu-b-102	TRUE	reported	igd	2	TRUE	32.9376
27	rs4497414	C	T	C	T	0.0291	0.0067	0.44	0.5685	FALSE	FALSE	FALSE	finn-b-N14_ENDOMETRIOSIS_UTERUS	11	88756779	0.0311	NA	0.83	Endometriosis of uterus || id:finn-b-N14_ENDOMETRIOSIS_UTERUS	Endometriosis of uterus	Endometriosis of uterus || ||	TRUE	igd	NA	NA	NA	NA	NA	NA	NA	11	88756779	0.0044	2.92685e-11	NA	ieu-b-102	Major depression || id:ieu-b-102	TRUE	reported	igd	2	TRUE	43.7402
29	rs4799949	T	C	T	C	-0.0292	0.0389	0.6684	0.7344	FALSE	FALSE	FALSE	finn-b-N14_ENDOMETRIOSIS_UTERUS	18	35155910	0.0346	NA	0.2619	Endometriosis of uterus || id:finn-b-N14_ENDOMETRIOSIS_UTERUS	Endometriosis of uterus	Endometriosis of uterus || ||	TRUE	igd	NA	NA	NA	NA	NA	NA	NA	18	35155910	0.0046	1.40301e-10	NA	ieu-b-102	Major depression || id:ieu-b-102	TRUE	reported	igd	2	TRUE	40.2949
30	rs4936276	C	G	C	G	0.0278	0.0369	0.622	0.7908	FALSE	TRUE	FALSE	finn-b-N14_ENDOMETRIOSIS_UTERUS	11	113365141	0.0374	NA	0.3248	Endometriosis of uterus || id:finn-b-N14_ENDOMETRIOSIS_UTERUS	Endometriosis of uterus	Endometriosis of uterus || ||	TRUE	igd	NA	NA	NA	NA	NA	NA	NA	11	113365141	0.0044	3.57001e-10	NA	ieu-b-102	Major depression || id:ieu-b-102	TRUE	reported	igd	2	TRUE	39.9194
31	rs508502	T	C	T	C	-0.0264	-0.0603	0.2992	0.343	FALSE	FALSE	FALSE	finn-b-N14_ENDOMETRIOSIS_UTERUS	13	80921519	0.0325	NA	0.0641003	Endometriosis of uterus || id:finn-b-N14_ENDOMETRIOSIS_UTERUS	Endometriosis of uterus	Endometriosis of uterus || ||	TRUE	igd	NA	NA	NA	NA	NA	NA	NA	13	80921519	0.0048	3.55599e-08	NA	ieu-b-102	Major depression || id:ieu-b-102	TRUE	reported	igd	2	TRUE	30.25
32	rs59082935	T	C	T	C	0.0363	-0.0058	0.1342	0.1539	FALSE	FALSE	FALSE	finn-b-N14_ENDOMETRIOSIS_UTERUS	7	38724868	0.0433	NA	0.8939	Endometriosis of uterus || id:finn-b-N14_ENDOMETRIOSIS_UTERUS	Endometriosis of uterus	Endometriosis of uterus || ||	TRUE	igd	NA	NA	NA	NA	NA	NA	NA	7	38724868	0.0066	3.071e-08	NA	ieu-b-102	Major depression || id:ieu-b-102	TRUE	reported	igd	2	TRUE	30.25
33	rs59283172	A	G	A	G	-0.039	0.0233	0.1081	0.1329	FALSE	FALSE	FALSE	finn-b-N14_ENDOMETRIOSIS_UTERUS	9	25234672	0.0452	NA	0.6058	Endometriosis of uterus || id:finn-b-N14_ENDOMETRIOSIS_UTERUS	Endometriosis of uterus	Endometriosis of uterus || ||	TRUE	igd	TRUE	rs59283172	rs12057023	A	G	G	C	9	25232978	0.007	2.40902e-08	NA	ieu-b-102	Major depression || id:ieu-b-102	TRUE	reported	igd	2	TRUE	31.0408
34	rs61914045	A	G	A	G	0.0309	0.0527	0.2034	0.188	FALSE	FALSE	FALSE	finn-b-N14_ENDOMETRIOSIS_UTERUS	12	52352301	0.0394	NA	0.1812	Endometriosis of uterus || id:finn-b-N14_ENDOMETRIOSIS_UTERUS	Endometriosis of uterus	Endometriosis of uterus || ||	TRUE	igd	NA	NA	NA	NA	NA	NA	NA	12	52352301	0.0054	7.96398e-09	NA	ieu-b-102	Major depression || id:ieu-b-102	TRUE	reported	igd	2	TRUE	32.7438
35	rs62535714	A	G	A	G	0.0339	0.0149	0.1639	0.2413	FALSE	FALSE	FALSE	finn-b-N14_ENDOMETRIOSIS_UTERUS	9	37182655	0.0359	NA	0.6785	Endometriosis of uterus || id:finn-b-N14_ENDOMETRIOSIS_UTERUS	Endometriosis of uterus	Endometriosis of uterus || ||	TRUE	igd	NA	NA	NA	NA	NA	NA	NA	9	37182655	0.0058	4.68598e-09	NA	ieu-b-102	Major depression || id:ieu-b-102	TRUE	reported	igd	2	TRUE	34.162
36	rs66511648	C	T	C	T	0.0297	-0.0253	0.284	0.2167	FALSE	FALSE	FALSE	finn-b-N14_ENDOMETRIOSIS_UTERUS	3	117515519	0.0372	NA	0.4961	Endometriosis of uterus || id:finn-b-N14_ENDOMETRIOSIS_UTERUS	Endometriosis of uterus	Endometriosis of uterus || ||	TRUE	igd	NA	NA	NA	NA	NA	NA	NA	3	117515519	0.0048	6.03004e-10	NA	ieu-b-102	Major depression || id:ieu-b-102	TRUE	reported	igd	2	TRUE	38.2852
37	rs7152906	C	T	C	T	0.0258	0.024	0.5196	0.4951	FALSE	FALSE	FALSE	finn-b-N14_ENDOMETRIOSIS_UTERUS	14	75125540	0.0306	NA	0.4328	Endometriosis of uterus || id:finn-b-N14_ENDOMETRIOSIS_UTERUS	Endometriosis of uterus	Endometriosis of uterus || ||	TRUE	igd	NA	NA	NA	NA	NA	NA	NA	14	75125540	0.0043	1.87301e-09	NA	ieu-b-102	Major depression || id:ieu-b-102	TRUE	reported	igd	2	TRUE	36
38	rs7241572	A	G	A	G	0.0323	0.0531	0.2047	0.216	FALSE	FALSE	FALSE	finn-b-N14_ENDOMETRIOSIS_UTERUS	18	77580712	0.0373	NA	0.1543	Endometriosis of uterus || id:finn-b-N14_ENDOMETRIOSIS_UTERUS	Endometriosis of uterus	Endometriosis of uterus || ||	TRUE	igd	NA	NA	NA	NA	NA	NA	NA	18	77580712	0.0054	2.43299e-09	NA	ieu-b-102	Major depression || id:ieu-b-102	TRUE	reported	igd	2	TRUE	35.7781
39	rs72948506	A	G	A	G	0.0265	0.002	0.2975	0.3005	FALSE	FALSE	FALSE	finn-b-N14_ENDOMETRIOSIS_UTERUS	2	212631483	0.0335	NA	0.9532	Endometriosis of uterus || id:finn-b-N14_ENDOMETRIOSIS_UTERUS	Endometriosis of uterus	Endometriosis of uterus || ||	TRUE	igd	TRUE	rs72948506	rs62183028	A	G	T	G	2	212618440	0.0047	1.71498e-08	NA	ieu-b-102	Major depression || id:ieu-b-102	TRUE	reported	igd	2	TRUE	31.7904
40	rs7538938	C	T	C	T	0.0251	-0.0694	0.5599	0.5299	FALSE	FALSE	FALSE	finn-b-N14_ENDOMETRIOSIS_UTERUS	1	67132262	0.0309	NA	0.0245703	Endometriosis of uterus || id:finn-b-N14_ENDOMETRIOSIS_UTERUS	Endometriosis of uterus	Endometriosis of uterus || ||	TRUE	igd	NA	NA	NA	NA	NA	NA	NA	1	67132262	0.0043	7.28903e-09	NA	ieu-b-102	Major depression || id:ieu-b-102	TRUE	reported	igd	2	TRUE	34.073
41	rs754287	A	T	A	T	-0.0289	0.0126	0.3664	0.3758	FALSE	TRUE	FALSE	finn-b-N14_ENDOMETRIOSIS_UTERUS	14	103997525	0.0316	NA	0.6889	Endometriosis of uterus || id:finn-b-N14_ENDOMETRIOSIS_UTERUS	Endometriosis of uterus	Endometriosis of uterus || ||	TRUE	igd	NA	NA	NA	NA	NA	NA	NA	14	103997525	0.0045	1.31099e-10	NA	ieu-b-102	Major depression || id:ieu-b-102	TRUE	reported	igd	2	TRUE	41.2449
42	rs7551758	G	T	G	T	0.0283	-0.0278	0.5329	0.5338	FALSE	FALSE	FALSE	finn-b-N14_ENDOMETRIOSIS_UTERUS	1	52274078	0.0308	NA	0.3664	Endometriosis of uterus || id:finn-b-N14_ENDOMETRIOSIS_UTERUS	Endometriosis of uterus	Endometriosis of uterus || ||	TRUE	igd	NA	NA	NA	NA	NA	NA	NA	1	52274078	0.0043	5.1074e-11	NA	ieu-b-102	Major depression || id:ieu-b-102	TRUE	reported	igd	2	TRUE	43.3148
43	rs76954012	A	T	A	T	0.0412	-0.0202	0.0931	0.0573	FALSE	TRUE	FALSE	finn-b-N14_ENDOMETRIOSIS_UTERUS	3	115977242	0.0653	NA	0.757	Endometriosis of uterus || id:finn-b-N14_ENDOMETRIOSIS_UTERUS	Endometriosis of uterus	Endometriosis of uterus || ||	TRUE	igd	NA	NA	NA	NA	NA	NA	NA	3	115977242	0.0074	2.41002e-08	NA	ieu-b-102	Major depression || id:ieu-b-102	TRUE	reported	igd	2	TRUE	30.9978
44	rs7725715	A	G	A	G	0.029	0.0781	0.5343	0.6146	FALSE	FALSE	FALSE	finn-b-N14_ENDOMETRIOSIS_UTERUS	5	164487555	0.0314	NA	0.0128201	Endometriosis of uterus || id:finn-b-N14_ENDOMETRIOSIS_UTERUS	Endometriosis of uterus	Endometriosis of uterus || ||	TRUE	igd	NA	NA	NA	NA	NA	NA	NA	5	164487555	0.0043	1.60694e-11	NA	ieu-b-102	Major depression || id:ieu-b-102	TRUE	reported	igd	2	TRUE	45.484
45	rs843812	A	G	A	G	0.0248	0.0243	0.4117	0.4642	FALSE	FALSE	FALSE	finn-b-N14_ENDOMETRIOSIS_UTERUS	3	61255413	0.0306	NA	0.4271	Endometriosis of uterus || id:finn-b-N14_ENDOMETRIOSIS_UTERUS	Endometriosis of uterus	Endometriosis of uterus || ||	TRUE	igd	NA	NA	NA	NA	NA	NA	NA	3	61255413	0.0044	1.40501e-08	NA	ieu-b-102	Major depression || id:ieu-b-102	TRUE	reported	igd	2	TRUE	31.7686
46	rs9364755	G	A	G	A	0.0283	0.0391	0.2262	0.2773	FALSE	FALSE	FALSE	finn-b-N14_ENDOMETRIOSIS_UTERUS	6	165117329	0.0342	NA	0.2536	Endometriosis of uterus || id:finn-b-N14_ENDOMETRIOSIS_UTERUS	Endometriosis of uterus	Endometriosis of uterus || ||	TRUE	igd	NA	NA	NA	NA	NA	NA	NA	6	165117329	0.0051	3.48602e-08	NA	ieu-b-102	Major depression || id:ieu-b-102	TRUE	reported	igd	2	TRUE	30.7916
47	rs9529218	T	C	T	C	-0.034	-0.0079	0.2031	0.2842	FALSE	FALSE	FALSE	finn-b-N14_ENDOMETRIOSIS_UTERUS	13	31790053	0.034	NA	0.8167	Endometriosis of uterus || id:finn-b-N14_ENDOMETRIOSIS_UTERUS	Endometriosis of uterus	Endometriosis of uterus || ||	TRUE	igd	NA	NA	NA	NA	NA	NA	NA	13	31790053	0.0054	2.231e-10	NA	ieu-b-102	Major depression || id:ieu-b-102	TRUE	reported	igd	2	TRUE	39.6433
48	rs9536381	T	C	T	C	0.0255	0.03	0.3259	0.3403	FALSE	FALSE	FALSE	finn-b-N14_ENDOMETRIOSIS_UTERUS	13	53860655	0.0323	NA	0.354	Endometriosis of uterus || id:finn-b-N14_ENDOMETRIOSIS_UTERUS	Endometriosis of uterus	Endometriosis of uterus || ||	TRUE	igd	NA	NA	NA	NA	NA	NA	NA	13	53860655	0.0046	2.61698e-08	NA	ieu-b-102	Major depression || id:ieu-b-102	TRUE	reported	igd	2	TRUE	30.7302
49	rs9831648	T	G	T	G	-0.0292	-0.1393	0.7739	0.8397	FALSE	FALSE	FALSE	finn-b-N14_ENDOMETRIOSIS_UTERUS	3	49214303	0.0415	NA	0.000786194	Endometriosis of uterus || id:finn-b-N14_ENDOMETRIOSIS_UTERUS	Endometriosis of uterus	Endometriosis of uterus || ||	TRUE	igd	NA	NA	NA	NA	NA	NA	NA	3	49214303	0.0052	1.58599e-08	NA	ieu-b-102	Major depression || id:ieu-b-102	TRUE	reported	igd	2	TRUE	31.5325

## Sheet: MD and Em of ovary
	SNP	effect_allele.exposure	other_allele.exposure	effect_allele.outcome	other_allele.outcome	beta.exposure	beta.outcome	eaf.exposure	eaf.outcome	remove	palindromic	ambiguous	id.outcome	chr	pos	se.outcome	samplesize.outcome	pval.outcome	outcome	originalname.outcome	outcome.deprecated	mr_keep.outcome	data_source.outcome	proxy.outcome	target_snp.outcome	proxy_snp.outcome	target_a1.outcome	target_a2.outcome	proxy_a1.outcome	proxy_a2.outcome	chr.exposure	pos.exposure	se.exposure	pval.exposure	samplesize.exposure	id.exposure	exposure	mr_keep.exposure	pval_origin.exposure	data_source.exposure	action	mr_keep	F
1	rs1021363	G	A	G	A	-0.03	0.0506	0.6434	0.725	FALSE	FALSE	FALSE	finn-b-N14_ENDOMETRIOSIS_OVARY	10	106610839	0.0295	NA	0.0870603	Endometriosis of ovary || id:finn-b-N14_ENDOMETRIOSIS_OVARY	Endometriosis of ovary	Endometriosis of ovary || ||	TRUE	igd	NA	NA	NA	NA	NA	NA	NA	10	106610839	0.0045	2.28718e-11	NA	ieu-b-102	Major depression || id:ieu-b-102	TRUE	reported	igd	2	TRUE	44.4444
2	rs10235664	C	T	C	T	-0.027	0.0064	0.2529	0.3365	FALSE	FALSE	FALSE	finn-b-N14_ENDOMETRIOSIS_OVARY	7	2086814	0.0279	NA	0.8176	Endometriosis of ovary || id:finn-b-N14_ENDOMETRIOSIS_OVARY	Endometriosis of ovary	Endometriosis of ovary || ||	TRUE	igd	NA	NA	NA	NA	NA	NA	NA	7	2086814	0.0049	4.67703e-08	NA	ieu-b-102	Major depression || id:ieu-b-102	TRUE	reported	igd	2	TRUE	30.3623
3	rs10913112	T	C	T	C	-0.0262	-0.0296	0.378	0.3759	FALSE	FALSE	FALSE	finn-b-N14_ENDOMETRIOSIS_OVARY	1	175913828	0.0272	NA	0.2767	Endometriosis of ovary || id:finn-b-N14_ENDOMETRIOSIS_OVARY	Endometriosis of ovary	Endometriosis of ovary || ||	TRUE	igd	NA	NA	NA	NA	NA	NA	NA	1	175913828	0.0045	4.52501e-09	NA	ieu-b-102	Major depression || id:ieu-b-102	TRUE	reported	igd	2	TRUE	33.8983
4	rs12919291	C	G	C	G	0.0327	0.0201	0.1884	0.1554	FALSE	TRUE	FALSE	finn-b-N14_ENDOMETRIOSIS_OVARY	16	13800430	0.0364	NA	0.5811	Endometriosis of ovary || id:finn-b-N14_ENDOMETRIOSIS_OVARY	Endometriosis of ovary	Endometriosis of ovary || ||	TRUE	igd	NA	NA	NA	NA	NA	NA	NA	16	13800430	0.0055	3.092e-09	NA	ieu-b-102	Major depression || id:ieu-b-102	TRUE	reported	igd	2	TRUE	35.3484
5	rs12967143	C	G	C	G	-0.0345	-0.0357	0.7012	0.7478	FALSE	TRUE	FALSE	finn-b-N14_ENDOMETRIOSIS_OVARY	18	53099012	0.0302	NA	0.2373	Endometriosis of ovary || id:finn-b-N14_ENDOMETRIOSIS_OVARY	Endometriosis of ovary	Endometriosis of ovary || ||	TRUE	igd	NA	NA	NA	NA	NA	NA	NA	18	53099012	0.0047	2.52697e-13	NA	ieu-b-102	Major depression || id:ieu-b-102	TRUE	reported	igd	2	TRUE	53.8818
6	rs13037326	T	C	T	C	0.031	-0.0003	0.2597	0.2827	FALSE	FALSE	FALSE	finn-b-N14_ENDOMETRIOSIS_OVARY	20	44692598	0.0292	NA	0.9931	Endometriosis of ovary || id:finn-b-N14_ENDOMETRIOSIS_OVARY	Endometriosis of ovary	Endometriosis of ovary || ||	TRUE	igd	NA	NA	NA	NA	NA	NA	NA	20	44692598	0.0049	2.398e-10	NA	ieu-b-102	Major depression || id:ieu-b-102	TRUE	reported	igd	2	TRUE	40.025
7	rs1367635	C	T	C	T	0.0253	-0.0229	0.5148	0.4923	FALSE	FALSE	FALSE	finn-b-N14_ENDOMETRIOSIS_OVARY	18	50861409	0.0263	NA	0.3827	Endometriosis of ovary || id:finn-b-N14_ENDOMETRIOSIS_OVARY	Endometriosis of ovary	Endometriosis of ovary || ||	TRUE	igd	NA	NA	NA	NA	NA	NA	NA	18	50861409	0.0043	4.35402e-09	NA	ieu-b-102	Major depression || id:ieu-b-102	TRUE	reported	igd	2	TRUE	34.6182
8	rs150186873	C	A	C	A	0.0704	0.0869	0.0327	0.01788	FALSE	FALSE	FALSE	finn-b-N14_ENDOMETRIOSIS_OVARY	6	27182377	0.1002	NA	0.3859	Endometriosis of ovary || id:finn-b-N14_ENDOMETRIOSIS_OVARY	Endometriosis of ovary	Endometriosis of ovary || ||	TRUE	igd	NA	NA	NA	NA	NA	NA	NA	6	27182377	0.012	4.51305e-09	NA	ieu-b-102	Major depression || id:ieu-b-102	TRUE	reported	igd	2	TRUE	34.4178
9	rs150346963	T	C	T	C	0.0283	0.0095	0.4118	0.5275	FALSE	FALSE	FALSE	finn-b-N14_ENDOMETRIOSIS_OVARY	7	117628555	0.0265	NA	0.7196	Endometriosis of ovary || id:finn-b-N14_ENDOMETRIOSIS_OVARY	Endometriosis of ovary	Endometriosis of ovary || ||	TRUE	igd	TRUE	rs150346963	rs10282032	T	C	T	C	7	117625599	0.0044	1.15699e-10	NA	ieu-b-102	Major depression || id:ieu-b-102	TRUE	reported	igd	2	TRUE	41.3683
10	rs17641524	T	C	T	C	-0.03	-0.0676	0.2101	0.146	FALSE	FALSE	FALSE	finn-b-N14_ENDOMETRIOSIS_OVARY	1	197704717	0.0372	NA	0.0690001	Endometriosis of ovary || id:finn-b-N14_ENDOMETRIOSIS_OVARY	Endometriosis of ovary	Endometriosis of ovary || ||	TRUE	igd	NA	NA	NA	NA	NA	NA	NA	1	197704717	0.0053	1.502e-08	NA	ieu-b-102	Major depression || id:ieu-b-102	TRUE	reported	igd	2	TRUE	32.0399
11	rs1931388	G	A	G	A	-0.0295	0.0071	0.4042	0.4267	FALSE	FALSE	FALSE	finn-b-N14_ENDOMETRIOSIS_OVARY	9	11203149	0.0266	NA	0.7899	Endometriosis of ovary || id:finn-b-N14_ENDOMETRIOSIS_OVARY	Endometriosis of ovary	Endometriosis of ovary || ||	TRUE	igd	NA	NA	NA	NA	NA	NA	NA	9	11203149	0.0044	1.67996e-11	NA	ieu-b-102	Major depression || id:ieu-b-102	TRUE	reported	igd	2	TRUE	44.9509
12	rs1950829	G	A	G	A	-0.0297	0.0312	0.5173	0.4907	FALSE	FALSE	FALSE	finn-b-N14_ENDOMETRIOSIS_OVARY	14	42097937	0.0263	NA	0.2364	Endometriosis of ovary || id:finn-b-N14_ENDOMETRIOSIS_OVARY	Endometriosis of ovary	Endometriosis of ovary || ||	TRUE	igd	NA	NA	NA	NA	NA	NA	NA	14	42097937	0.0043	4.73805e-12	NA	ieu-b-102	Major depression || id:ieu-b-102	TRUE	reported	igd	2	TRUE	47.7063
13	rs198457	T	C	T	C	-0.0315	-0.0071	0.1886	0.1014	FALSE	FALSE	FALSE	finn-b-N14_ENDOMETRIOSIS_OVARY	11	61471678	0.0439	NA	0.8713	Endometriosis of ovary || id:finn-b-N14_ENDOMETRIOSIS_OVARY	Endometriosis of ovary	Endometriosis of ovary || ||	TRUE	igd	NA	NA	NA	NA	NA	NA	NA	11	61471678	0.0056	1.89998e-08	NA	ieu-b-102	Major depression || id:ieu-b-102	TRUE	reported	igd	2	TRUE	31.6406
14	rs2111592	A	G	A	G	0.0263	-0.0777	0.3141	0.3453	FALSE	FALSE	FALSE	finn-b-N14_ENDOMETRIOSIS_OVARY	2	208049581	0.0277	NA	0.00504301	Endometriosis of ovary || id:finn-b-N14_ENDOMETRIOSIS_OVARY	Endometriosis of ovary	Endometriosis of ovary || ||	TRUE	igd	NA	NA	NA	NA	NA	NA	NA	2	208049581	0.0046	1.34999e-08	NA	ieu-b-102	Major depression || id:ieu-b-102	TRUE	reported	igd	2	TRUE	32.6886
15	rs2214123	G	A	G	A	-0.0261	-0.0432	0.6466	0.622	FALSE	FALSE	FALSE	finn-b-N14_ENDOMETRIOSIS_OVARY	6	67000001	0.0273	NA	0.1129	Endometriosis of ovary || id:finn-b-N14_ENDOMETRIOSIS_OVARY	Endometriosis of ovary	Endometriosis of ovary || ||	TRUE	igd	NA	NA	NA	NA	NA	NA	NA	6	67000001	0.0045	8.55598e-09	NA	ieu-b-102	Major depression || id:ieu-b-102	TRUE	reported	igd	2	TRUE	33.64
16	rs2232423	G	A	G	A	-0.062	0.0093	0.1056	0.05089	FALSE	FALSE	FALSE	finn-b-N14_ENDOMETRIOSIS_OVARY	6	28366151	0.0606	NA	0.8779	Endometriosis of ovary || id:finn-b-N14_ENDOMETRIOSIS_OVARY	Endometriosis of ovary	Endometriosis of ovary || ||	TRUE	igd	NA	NA	NA	NA	NA	NA	NA	6	28366151	0.007	1.13501e-18	NA	ieu-b-102	Major depression || id:ieu-b-102	TRUE	reported	igd	2	TRUE	78.449
17	rs2418449	C	T	C	T	-0.0281	0.0167	0.281	0.3219	FALSE	FALSE	FALSE	finn-b-N14_ENDOMETRIOSIS_OVARY	9	119731359	0.0281	NA	0.5524	Endometriosis of ovary || id:finn-b-N14_ENDOMETRIOSIS_OVARY	Endometriosis of ovary	Endometriosis of ovary || ||	TRUE	igd	NA	NA	NA	NA	NA	NA	NA	9	119731359	0.0048	4.24502e-09	NA	ieu-b-102	Major depression || id:ieu-b-102	TRUE	reported	igd	2	TRUE	34.2713
18	rs247910	G	A	G	A	0.0237	0.027	0.457	0.4641	FALSE	FALSE	FALSE	finn-b-N14_ENDOMETRIOSIS_OVARY	5	87630769	0.0263	NA	0.3049	Endometriosis of ovary || id:finn-b-N14_ENDOMETRIOSIS_OVARY	Endometriosis of ovary	Endometriosis of ovary || ||	TRUE	igd	NA	NA	NA	NA	NA	NA	NA	5	87630769	0.0043	4.71205e-08	NA	ieu-b-102	Major depression || id:ieu-b-102	TRUE	reported	igd	2	TRUE	30.378
19	rs2522831	C	T	C	T	0.024	-0.0108	0.4739	0.4846	FALSE	FALSE	FALSE	finn-b-N14_ENDOMETRIOSIS_OVARY	7	82448100	0.0263	NA	0.681999	Endometriosis of ovary || id:finn-b-N14_ENDOMETRIOSIS_OVARY	Endometriosis of ovary	Endometriosis of ovary || ||	TRUE	igd	NA	NA	NA	NA	NA	NA	NA	7	82448100	0.0043	2.113e-08	NA	ieu-b-102	Major depression || id:ieu-b-102	TRUE	reported	igd	2	TRUE	31.152
20	rs2568958	A	G	A	G	0.0382	-0.0043	0.6042	0.6446	FALSE	FALSE	FALSE	finn-b-N14_ENDOMETRIOSIS_OVARY	1	72765116	0.0275	NA	0.8746	Endometriosis of ovary || id:finn-b-N14_ENDOMETRIOSIS_OVARY	Endometriosis of ovary	Endometriosis of ovary || ||	TRUE	igd	NA	NA	NA	NA	NA	NA	NA	1	72765116	0.0044	2.90202e-18	NA	ieu-b-102	Major depression || id:ieu-b-102	TRUE	reported	igd	2	TRUE	75.374
21	rs28541419	G	C	G	C	-0.0292	-0.0037	0.2308	0.1639	FALSE	TRUE	FALSE	finn-b-N14_ENDOMETRIOSIS_OVARY	15	88945878	0.0359	NA	0.9182	Endometriosis of ovary || id:finn-b-N14_ENDOMETRIOSIS_OVARY	Endometriosis of ovary	Endometriosis of ovary || ||	TRUE	igd	NA	NA	NA	NA	NA	NA	NA	15	88945878	0.0052	1.75598e-08	NA	ieu-b-102	Major depression || id:ieu-b-102	TRUE	reported	igd	2	TRUE	31.5325
23	rs30266	A	G	A	G	0.0366	0.0304	0.3271	0.2892	FALSE	FALSE	FALSE	finn-b-N14_ENDOMETRIOSIS_OVARY	5	103972357	0.029	NA	0.294	Endometriosis of ovary || id:finn-b-N14_ENDOMETRIOSIS_OVARY	Endometriosis of ovary	Endometriosis of ovary || ||	TRUE	igd	NA	NA	NA	NA	NA	NA	NA	5	103972357	0.0046	1.42791e-15	NA	ieu-b-102	Major depression || id:ieu-b-102	TRUE	reported	igd	2	TRUE	63.3062
24	rs354155	C	G	C	G	-0.0449	0.0563	0.0923	0.1587	FALSE	TRUE	FALSE	finn-b-N14_ENDOMETRIOSIS_OVARY	1	49675276	0.0359	NA	0.117	Endometriosis of ovary || id:finn-b-N14_ENDOMETRIOSIS_OVARY	Endometriosis of ovary	Endometriosis of ovary || ||	TRUE	igd	NA	NA	NA	NA	NA	NA	NA	1	49675276	0.0075	1.75102e-09	NA	ieu-b-102	Major depression || id:ieu-b-102	TRUE	reported	igd	2	TRUE	35.8402
25	rs3807865	A	G	A	G	0.031	-0.0179	0.4105	0.362	FALSE	FALSE	FALSE	finn-b-N14_ENDOMETRIOSIS_OVARY	7	12250402	0.0274	NA	0.5131	Endometriosis of ovary || id:finn-b-N14_ENDOMETRIOSIS_OVARY	Endometriosis of ovary	Endometriosis of ovary || ||	TRUE	igd	NA	NA	NA	NA	NA	NA	NA	7	12250402	0.0044	1.09295e-12	NA	ieu-b-102	Major depression || id:ieu-b-102	TRUE	reported	igd	2	TRUE	49.6384
26	rs4141983	C	T	C	T	-0.0264	-0.022	0.326	0.34	FALSE	FALSE	FALSE	finn-b-N14_ENDOMETRIOSIS_OVARY	1	18122009	0.0278	NA	0.4283	Endometriosis of ovary || id:finn-b-N14_ENDOMETRIOSIS_OVARY	Endometriosis of ovary	Endometriosis of ovary || ||	TRUE	igd	NA	NA	NA	NA	NA	NA	NA	1	18122009	0.0046	9.69192e-09	NA	ieu-b-102	Major depression || id:ieu-b-102	TRUE	reported	igd	2	TRUE	32.9376
27	rs4497414	C	T	C	T	0.0291	0.0292	0.44	0.5687	FALSE	FALSE	FALSE	finn-b-N14_ENDOMETRIOSIS_OVARY	11	88756779	0.0267	NA	0.2728	Endometriosis of ovary || id:finn-b-N14_ENDOMETRIOSIS_OVARY	Endometriosis of ovary	Endometriosis of ovary || ||	TRUE	igd	NA	NA	NA	NA	NA	NA	NA	11	88756779	0.0044	2.92685e-11	NA	ieu-b-102	Major depression || id:ieu-b-102	TRUE	reported	igd	2	TRUE	43.7402
29	rs4799949	T	C	T	C	-0.0292	-0.0309	0.6684	0.7339	FALSE	FALSE	FALSE	finn-b-N14_ENDOMETRIOSIS_OVARY	18	35155910	0.0297	NA	0.2981	Endometriosis of ovary || id:finn-b-N14_ENDOMETRIOSIS_OVARY	Endometriosis of ovary	Endometriosis of ovary || ||	TRUE	igd	NA	NA	NA	NA	NA	NA	NA	18	35155910	0.0046	1.40301e-10	NA	ieu-b-102	Major depression || id:ieu-b-102	TRUE	reported	igd	2	TRUE	40.2949
30	rs4936276	C	G	C	G	0.0278	0.0095	0.622	0.7908	FALSE	TRUE	FALSE	finn-b-N14_ENDOMETRIOSIS_OVARY	11	113365141	0.0325	NA	0.768799	Endometriosis of ovary || id:finn-b-N14_ENDOMETRIOSIS_OVARY	Endometriosis of ovary	Endometriosis of ovary || ||	TRUE	igd	NA	NA	NA	NA	NA	NA	NA	11	113365141	0.0044	3.57001e-10	NA	ieu-b-102	Major depression || id:ieu-b-102	TRUE	reported	igd	2	TRUE	39.9194
31	rs508502	T	C	T	C	-0.0264	0.0014	0.2992	0.3434	FALSE	FALSE	FALSE	finn-b-N14_ENDOMETRIOSIS_OVARY	13	80921519	0.0279	NA	0.9605	Endometriosis of ovary || id:finn-b-N14_ENDOMETRIOSIS_OVARY	Endometriosis of ovary	Endometriosis of ovary || ||	TRUE	igd	NA	NA	NA	NA	NA	NA	NA	13	80921519	0.0048	3.55599e-08	NA	ieu-b-102	Major depression || id:ieu-b-102	TRUE	reported	igd	2	TRUE	30.25
32	rs59082935	T	C	T	C	0.0363	0.0393	0.1342	0.1542	FALSE	FALSE	FALSE	finn-b-N14_ENDOMETRIOSIS_OVARY	7	38724868	0.037	NA	0.288	Endometriosis of ovary || id:finn-b-N14_ENDOMETRIOSIS_OVARY	Endometriosis of ovary	Endometriosis of ovary || ||	TRUE	igd	NA	NA	NA	NA	NA	NA	NA	7	38724868	0.0066	3.071e-08	NA	ieu-b-102	Major depression || id:ieu-b-102	TRUE	reported	igd	2	TRUE	30.25
33	rs59283172	A	G	A	G	-0.039	0.004	0.1081	0.1329	FALSE	FALSE	FALSE	finn-b-N14_ENDOMETRIOSIS_OVARY	9	25242680	0.0388	NA	0.9177	Endometriosis of ovary || id:finn-b-N14_ENDOMETRIOSIS_OVARY	Endometriosis of ovary	Endometriosis of ovary || ||	TRUE	igd	TRUE	rs59283172	rs113938845	A	G	C	A	9	25232978	0.007	2.40902e-08	NA	ieu-b-102	Major depression || id:ieu-b-102	TRUE	reported	igd	2	TRUE	31.0408
34	rs61914045	A	G	A	G	0.0309	0.0294	0.2034	0.1879	FALSE	FALSE	FALSE	finn-b-N14_ENDOMETRIOSIS_OVARY	12	52352301	0.0337	NA	0.3841	Endometriosis of ovary || id:finn-b-N14_ENDOMETRIOSIS_OVARY	Endometriosis of ovary	Endometriosis of ovary || ||	TRUE	igd	NA	NA	NA	NA	NA	NA	NA	12	52352301	0.0054	7.96398e-09	NA	ieu-b-102	Major depression || id:ieu-b-102	TRUE	reported	igd	2	TRUE	32.7438
35	rs62535714	A	G	A	G	0.0339	-0.0088	0.1639	0.2412	FALSE	FALSE	FALSE	finn-b-N14_ENDOMETRIOSIS_OVARY	9	37182655	0.0308	NA	0.7743	Endometriosis of ovary || id:finn-b-N14_ENDOMETRIOSIS_OVARY	Endometriosis of ovary	Endometriosis of ovary || ||	TRUE	igd	NA	NA	NA	NA	NA	NA	NA	9	37182655	0.0058	4.68598e-09	NA	ieu-b-102	Major depression || id:ieu-b-102	TRUE	reported	igd	2	TRUE	34.162
36	rs66511648	C	T	C	T	0.0297	-0.0146	0.284	0.2167	FALSE	FALSE	FALSE	finn-b-N14_ENDOMETRIOSIS_OVARY	3	117515519	0.032	NA	0.6485	Endometriosis of ovary || id:finn-b-N14_ENDOMETRIOSIS_OVARY	Endometriosis of ovary	Endometriosis of ovary || ||	TRUE	igd	NA	NA	NA	NA	NA	NA	NA	3	117515519	0.0048	6.03004e-10	NA	ieu-b-102	Major depression || id:ieu-b-102	TRUE	reported	igd	2	TRUE	38.2852
37	rs7152906	C	T	C	T	0.0258	0.0483	0.5196	0.4954	FALSE	FALSE	FALSE	finn-b-N14_ENDOMETRIOSIS_OVARY	14	75125540	0.0263	NA	0.0663193	Endometriosis of ovary || id:finn-b-N14_ENDOMETRIOSIS_OVARY	Endometriosis of ovary	Endometriosis of ovary || ||	TRUE	igd	NA	NA	NA	NA	NA	NA	NA	14	75125540	0.0043	1.87301e-09	NA	ieu-b-102	Major depression || id:ieu-b-102	TRUE	reported	igd	2	TRUE	36
38	rs7241572	A	G	A	G	0.0323	-0.0239	0.2047	0.2155	FALSE	FALSE	FALSE	finn-b-N14_ENDOMETRIOSIS_OVARY	18	77580712	0.0321	NA	0.4567	Endometriosis of ovary || id:finn-b-N14_ENDOMETRIOSIS_OVARY	Endometriosis of ovary	Endometriosis of ovary || ||	TRUE	igd	NA	NA	NA	NA	NA	NA	NA	18	77580712	0.0054	2.43299e-09	NA	ieu-b-102	Major depression || id:ieu-b-102	TRUE	reported	igd	2	TRUE	35.7781
39	rs72948506	A	G	A	G	0.0265	0.0459	0.2975	0.2991	FALSE	FALSE	FALSE	finn-b-N14_ENDOMETRIOSIS_OVARY	2	212618836	0.0287	NA	0.11	Endometriosis of ovary || id:finn-b-N14_ENDOMETRIOSIS_OVARY	Endometriosis of ovary	Endometriosis of ovary || ||	TRUE	igd	TRUE	rs72948506	rs62183024	A	G	T	C	2	212618440	0.0047	1.71498e-08	NA	ieu-b-102	Major depression || id:ieu-b-102	TRUE	reported	igd	2	TRUE	31.7904
40	rs7538938	C	T	C	T	0.0251	0.0581	0.5599	0.531	FALSE	FALSE	FALSE	finn-b-N14_ENDOMETRIOSIS_OVARY	1	67132262	0.0265	NA	0.02862	Endometriosis of ovary || id:finn-b-N14_ENDOMETRIOSIS_OVARY	Endometriosis of ovary	Endometriosis of ovary || ||	TRUE	igd	NA	NA	NA	NA	NA	NA	NA	1	67132262	0.0043	7.28903e-09	NA	ieu-b-102	Major depression || id:ieu-b-102	TRUE	reported	igd	2	TRUE	34.073
41	rs754287	A	T	A	T	-0.0289	-0.0005	0.3664	0.3756	FALSE	TRUE	FALSE	finn-b-N14_ENDOMETRIOSIS_OVARY	14	103997525	0.0272	NA	0.9854	Endometriosis of ovary || id:finn-b-N14_ENDOMETRIOSIS_OVARY	Endometriosis of ovary	Endometriosis of ovary || ||	TRUE	igd	NA	NA	NA	NA	NA	NA	NA	14	103997525	0.0045	1.31099e-10	NA	ieu-b-102	Major depression || id:ieu-b-102	TRUE	reported	igd	2	TRUE	41.2449
42	rs7551758	G	T	G	T	0.0283	-0.0248	0.5329	0.5338	FALSE	FALSE	FALSE	finn-b-N14_ENDOMETRIOSIS_OVARY	1	52274078	0.0264	NA	0.3481	Endometriosis of ovary || id:finn-b-N14_ENDOMETRIOSIS_OVARY	Endometriosis of ovary	Endometriosis of ovary || ||	TRUE	igd	NA	NA	NA	NA	NA	NA	NA	1	52274078	0.0043	5.1074e-11	NA	ieu-b-102	Major depression || id:ieu-b-102	TRUE	reported	igd	2	TRUE	43.3148
43	rs76954012	A	T	A	T	0.0412	-0.0497	0.0931	0.05719	FALSE	TRUE	FALSE	finn-b-N14_ENDOMETRIOSIS_OVARY	3	115977242	0.0567	NA	0.381	Endometriosis of ovary || id:finn-b-N14_ENDOMETRIOSIS_OVARY	Endometriosis of ovary	Endometriosis of ovary || ||	TRUE	igd	NA	NA	NA	NA	NA	NA	NA	3	115977242	0.0074	2.41002e-08	NA	ieu-b-102	Major depression || id:ieu-b-102	TRUE	reported	igd	2	TRUE	30.9978
44	rs7725715	A	G	A	G	0.029	-0.0235	0.5343	0.6138	FALSE	FALSE	FALSE	finn-b-N14_ENDOMETRIOSIS_OVARY	5	164487555	0.027	NA	0.385	Endometriosis of ovary || id:finn-b-N14_ENDOMETRIOSIS_OVARY	Endometriosis of ovary	Endometriosis of ovary || ||	TRUE	igd	NA	NA	NA	NA	NA	NA	NA	5	164487555	0.0043	1.60694e-11	NA	ieu-b-102	Major depression || id:ieu-b-102	TRUE	reported	igd	2	TRUE	45.484
45	rs843812	A	G	A	G	0.0248	-0.0153	0.4117	0.464	FALSE	FALSE	FALSE	finn-b-N14_ENDOMETRIOSIS_OVARY	3	61255413	0.0263	NA	0.561	Endometriosis of ovary || id:finn-b-N14_ENDOMETRIOSIS_OVARY	Endometriosis of ovary	Endometriosis of ovary || ||	TRUE	igd	NA	NA	NA	NA	NA	NA	NA	3	61255413	0.0044	1.40501e-08	NA	ieu-b-102	Major depression || id:ieu-b-102	TRUE	reported	igd	2	TRUE	31.7686
46	rs9364755	G	A	G	A	0.0283	0.0354	0.2262	0.2774	FALSE	FALSE	FALSE	finn-b-N14_ENDOMETRIOSIS_OVARY	6	165117329	0.0294	NA	0.2287	Endometriosis of ovary || id:finn-b-N14_ENDOMETRIOSIS_OVARY	Endometriosis of ovary	Endometriosis of ovary || ||	TRUE	igd	NA	NA	NA	NA	NA	NA	NA	6	165117329	0.0051	3.48602e-08	NA	ieu-b-102	Major depression || id:ieu-b-102	TRUE	reported	igd	2	TRUE	30.7916
47	rs9529218	T	C	T	C	-0.034	0.0046	0.2031	0.2843	FALSE	FALSE	FALSE	finn-b-N14_ENDOMETRIOSIS_OVARY	13	31790053	0.0292	NA	0.8734	Endometriosis of ovary || id:finn-b-N14_ENDOMETRIOSIS_OVARY	Endometriosis of ovary	Endometriosis of ovary || ||	TRUE	igd	NA	NA	NA	NA	NA	NA	NA	13	31790053	0.0054	2.231e-10	NA	ieu-b-102	Major depression || id:ieu-b-102	TRUE	reported	igd	2	TRUE	39.6433
48	rs9536381	T	C	T	C	0.0255	0.0181	0.3259	0.3403	FALSE	FALSE	FALSE	finn-b-N14_ENDOMETRIOSIS_OVARY	13	53860655	0.0278	NA	0.5145	Endometriosis of ovary || id:finn-b-N14_ENDOMETRIOSIS_OVARY	Endometriosis of ovary	Endometriosis of ovary || ||	TRUE	igd	NA	NA	NA	NA	NA	NA	NA	13	53860655	0.0046	2.61698e-08	NA	ieu-b-102	Major depression || id:ieu-b-102	TRUE	reported	igd	2	TRUE	30.7302
49	rs9831648	T	G	T	G	-0.0292	0.0304	0.7739	0.8406	FALSE	FALSE	FALSE	finn-b-N14_ENDOMETRIOSIS_OVARY	3	49214303	0.036	NA	0.3995	Endometriosis of ovary || id:finn-b-N14_ENDOMETRIOSIS_OVARY	Endometriosis of ovary	Endometriosis of ovary || ||	TRUE	igd	NA	NA	NA	NA	NA	NA	NA	3	49214303	0.0052	1.58599e-08	NA	ieu-b-102	Major depression || id:ieu-b-102	TRUE	reported	igd	2	TRUE	31.5325

## Sheet: MD and Em of fallopian tube
	SNP	effect_allele.exposure	other_allele.exposure	effect_allele.outcome	other_allele.outcome	beta.exposure	beta.outcome	eaf.exposure	eaf.outcome	remove	palindromic	ambiguous	id.outcome	chr	pos	se.outcome	samplesize.outcome	pval.outcome	outcome	originalname.outcome	outcome.deprecated	mr_keep.outcome	data_source.outcome	proxy.outcome	target_snp.outcome	proxy_snp.outcome	target_a1.outcome	target_a2.outcome	proxy_a1.outcome	proxy_a2.outcome	chr.exposure	pos.exposure	se.exposure	pval.exposure	samplesize.exposure	id.exposure	exposure	mr_keep.exposure	pval_origin.exposure	data_source.exposure	action	mr_keep	F
1	rs1021363	G	A	G	A	-0.03	0.0759	0.6434	0.7246	FALSE	FALSE	FALSE	finn-b-N14_ENDOMETRIOSIS_FALLOPIAN_TUBE	10	106610839	0.1485	NA	0.609101	Endometriosis of fallopian tube || id:finn-b-N14_ENDOMETRIOSIS_FALLOPIAN_TUBE	Endometriosis of fallopian tube	Endometriosis of fallopian tube || ||	TRUE	igd	NA	NA	NA	NA	NA	NA	NA	10	106610839	0.0045	2.28718e-11	NA	ieu-b-102	Major depression || id:ieu-b-102	TRUE	reported	igd	2	TRUE	44.4444
2	rs10235664	C	T	C	T	-0.027	0.1339	0.2529	0.3366	FALSE	FALSE	FALSE	finn-b-N14_ENDOMETRIOSIS_FALLOPIAN_TUBE	7	2086814	0.1396	NA	0.3377	Endometriosis of fallopian tube || id:finn-b-N14_ENDOMETRIOSIS_FALLOPIAN_TUBE	Endometriosis of fallopian tube	Endometriosis of fallopian tube || ||	TRUE	igd	NA	NA	NA	NA	NA	NA	NA	7	2086814	0.0049	4.67703e-08	NA	ieu-b-102	Major depression || id:ieu-b-102	TRUE	reported	igd	2	TRUE	30.3623
3	rs10913112	T	C	T	C	-0.0262	0.1115	0.378	0.3763	FALSE	FALSE	FALSE	finn-b-N14_ENDOMETRIOSIS_FALLOPIAN_TUBE	1	175913828	0.1359	NA	0.4121	Endometriosis of fallopian tube || id:finn-b-N14_ENDOMETRIOSIS_FALLOPIAN_TUBE	Endometriosis of fallopian tube	Endometriosis of fallopian tube || ||	TRUE	igd	NA	NA	NA	NA	NA	NA	NA	1	175913828	0.0045	4.52501e-09	NA	ieu-b-102	Major depression || id:ieu-b-102	TRUE	reported	igd	2	TRUE	33.8983
4	rs12919291	C	G	C	G	0.0327	0.0966	0.1884	0.1553	FALSE	TRUE	FALSE	finn-b-N14_ENDOMETRIOSIS_FALLOPIAN_TUBE	16	13800430	0.1824	NA	0.596401	Endometriosis of fallopian tube || id:finn-b-N14_ENDOMETRIOSIS_FALLOPIAN_TUBE	Endometriosis of fallopian tube	Endometriosis of fallopian tube || ||	TRUE	igd	NA	NA	NA	NA	NA	NA	NA	16	13800430	0.0055	3.092e-09	NA	ieu-b-102	Major depression || id:ieu-b-102	TRUE	reported	igd	2	TRUE	35.3484
5	rs12967143	C	G	C	G	-0.0345	-0.0646	0.7012	0.7481	FALSE	TRUE	FALSE	finn-b-N14_ENDOMETRIOSIS_FALLOPIAN_TUBE	18	53099012	0.1511	NA	0.6692	Endometriosis of fallopian tube || id:finn-b-N14_ENDOMETRIOSIS_FALLOPIAN_TUBE	Endometriosis of fallopian tube	Endometriosis of fallopian tube || ||	TRUE	igd	NA	NA	NA	NA	NA	NA	NA	18	53099012	0.0047	2.52697e-13	NA	ieu-b-102	Major depression || id:ieu-b-102	TRUE	reported	igd	2	TRUE	53.8818
6	rs13037326	T	C	T	C	0.031	0.1536	0.2597	0.2827	FALSE	FALSE	FALSE	finn-b-N14_ENDOMETRIOSIS_FALLOPIAN_TUBE	20	44692598	0.1466	NA	0.2949	Endometriosis of fallopian tube || id:finn-b-N14_ENDOMETRIOSIS_FALLOPIAN_TUBE	Endometriosis of fallopian tube	Endometriosis of fallopian tube || ||	TRUE	igd	NA	NA	NA	NA	NA	NA	NA	20	44692598	0.0049	2.398e-10	NA	ieu-b-102	Major depression || id:ieu-b-102	TRUE	reported	igd	2	TRUE	40.025
7	rs1367635	C	T	C	T	0.0253	0.0738	0.5148	0.4926	FALSE	FALSE	FALSE	finn-b-N14_ENDOMETRIOSIS_FALLOPIAN_TUBE	18	50861409	0.1319	NA	0.575999	Endometriosis of fallopian tube || id:finn-b-N14_ENDOMETRIOSIS_FALLOPIAN_TUBE	Endometriosis of fallopian tube	Endometriosis of fallopian tube || ||	TRUE	igd	NA	NA	NA	NA	NA	NA	NA	18	50861409	0.0043	4.35402e-09	NA	ieu-b-102	Major depression || id:ieu-b-102	TRUE	reported	igd	2	TRUE	34.6182
8	rs150186873	C	A	C	A	0.0704	-0.7872	0.0327	0.01781	FALSE	FALSE	FALSE	finn-b-N14_ENDOMETRIOSIS_FALLOPIAN_TUBE	6	27182377	0.4912	NA	0.109	Endometriosis of fallopian tube || id:finn-b-N14_ENDOMETRIOSIS_FALLOPIAN_TUBE	Endometriosis of fallopian tube	Endometriosis of fallopian tube || ||	TRUE	igd	NA	NA	NA	NA	NA	NA	NA	6	27182377	0.012	4.51305e-09	NA	ieu-b-102	Major depression || id:ieu-b-102	TRUE	reported	igd	2	TRUE	34.4178
9	rs150346963	T	C	T	C	0.0283	-0.103	0.4118	0.5274	FALSE	FALSE	FALSE	finn-b-N14_ENDOMETRIOSIS_FALLOPIAN_TUBE	7	117628555	0.1325	NA	0.4368	Endometriosis of fallopian tube || id:finn-b-N14_ENDOMETRIOSIS_FALLOPIAN_TUBE	Endometriosis of fallopian tube	Endometriosis of fallopian tube || ||	TRUE	igd	TRUE	rs150346963	rs10282032	T	C	T	C	7	117625599	0.0044	1.15699e-10	NA	ieu-b-102	Major depression || id:ieu-b-102	TRUE	reported	igd	2	TRUE	41.3683
10	rs17641524	T	C	T	C	-0.03	0.1436	0.2101	0.1464	FALSE	FALSE	FALSE	finn-b-N14_ENDOMETRIOSIS_FALLOPIAN_TUBE	1	197704717	0.1871	NA	0.4428	Endometriosis of fallopian tube || id:finn-b-N14_ENDOMETRIOSIS_FALLOPIAN_TUBE	Endometriosis of fallopian tube	Endometriosis of fallopian tube || ||	TRUE	igd	NA	NA	NA	NA	NA	NA	NA	1	197704717	0.0053	1.502e-08	NA	ieu-b-102	Major depression || id:ieu-b-102	TRUE	reported	igd	2	TRUE	32.0399
11	rs1931388	G	A	G	A	-0.0295	0.0156	0.4042	0.4267	FALSE	FALSE	FALSE	finn-b-N14_ENDOMETRIOSIS_FALLOPIAN_TUBE	9	11203149	0.1337	NA	0.9073	Endometriosis of fallopian tube || id:finn-b-N14_ENDOMETRIOSIS_FALLOPIAN_TUBE	Endometriosis of fallopian tube	Endometriosis of fallopian tube || ||	TRUE	igd	NA	NA	NA	NA	NA	NA	NA	9	11203149	0.0044	1.67996e-11	NA	ieu-b-102	Major depression || id:ieu-b-102	TRUE	reported	igd	2	TRUE	44.9509
12	rs1950829	G	A	G	A	-0.0297	-0.0207	0.5173	0.4904	FALSE	FALSE	FALSE	finn-b-N14_ENDOMETRIOSIS_FALLOPIAN_TUBE	14	42097937	0.132	NA	0.8754	Endometriosis of fallopian tube || id:finn-b-N14_ENDOMETRIOSIS_FALLOPIAN_TUBE	Endometriosis of fallopian tube	Endometriosis of fallopian tube || ||	TRUE	igd	NA	NA	NA	NA	NA	NA	NA	14	42097937	0.0043	4.73805e-12	NA	ieu-b-102	Major depression || id:ieu-b-102	TRUE	reported	igd	2	TRUE	47.7063
13	rs198457	T	C	T	C	-0.0315	0.4382	0.1886	0.1014	FALSE	FALSE	FALSE	finn-b-N14_ENDOMETRIOSIS_FALLOPIAN_TUBE	11	61471678	0.2214	NA	0.0477397	Endometriosis of fallopian tube || id:finn-b-N14_ENDOMETRIOSIS_FALLOPIAN_TUBE	Endometriosis of fallopian tube	Endometriosis of fallopian tube || ||	TRUE	igd	NA	NA	NA	NA	NA	NA	NA	11	61471678	0.0056	1.89998e-08	NA	ieu-b-102	Major depression || id:ieu-b-102	TRUE	reported	igd	2	TRUE	31.6406
14	rs2111592	A	G	A	G	0.0263	0.0544	0.3141	0.3461	FALSE	FALSE	FALSE	finn-b-N14_ENDOMETRIOSIS_FALLOPIAN_TUBE	2	208049581	0.1382	NA	0.6938	Endometriosis of fallopian tube || id:finn-b-N14_ENDOMETRIOSIS_FALLOPIAN_TUBE	Endometriosis of fallopian tube	Endometriosis of fallopian tube || ||	TRUE	igd	NA	NA	NA	NA	NA	NA	NA	2	208049581	0.0046	1.34999e-08	NA	ieu-b-102	Major depression || id:ieu-b-102	TRUE	reported	igd	2	TRUE	32.6886
15	rs2214123	G	A	G	A	-0.0261	0.0324	0.6466	0.6225	FALSE	FALSE	FALSE	finn-b-N14_ENDOMETRIOSIS_FALLOPIAN_TUBE	6	67000001	0.1371	NA	0.8131	Endometriosis of fallopian tube || id:finn-b-N14_ENDOMETRIOSIS_FALLOPIAN_TUBE	Endometriosis of fallopian tube	Endometriosis of fallopian tube || ||	TRUE	igd	NA	NA	NA	NA	NA	NA	NA	6	67000001	0.0045	8.55598e-09	NA	ieu-b-102	Major depression || id:ieu-b-102	TRUE	reported	igd	2	TRUE	33.64
16	rs2232423	G	A	G	A	-0.062	0.6369	0.1056	0.0508	FALSE	FALSE	FALSE	finn-b-N14_ENDOMETRIOSIS_FALLOPIAN_TUBE	6	28366151	0.2983	NA	0.0327703	Endometriosis of fallopian tube || id:finn-b-N14_ENDOMETRIOSIS_FALLOPIAN_TUBE	Endometriosis of fallopian tube	Endometriosis of fallopian tube || ||	TRUE	igd	NA	NA	NA	NA	NA	NA	NA	6	28366151	0.007	1.13501e-18	NA	ieu-b-102	Major depression || id:ieu-b-102	TRUE	reported	igd	2	TRUE	78.449
17	rs2418449	C	T	C	T	-0.0281	0.2568	0.281	0.3218	FALSE	FALSE	FALSE	finn-b-N14_ENDOMETRIOSIS_FALLOPIAN_TUBE	9	119731359	0.141	NA	0.0685504	Endometriosis of fallopian tube || id:finn-b-N14_ENDOMETRIOSIS_FALLOPIAN_TUBE	Endometriosis of fallopian tube	Endometriosis of fallopian tube || ||	TRUE	igd	NA	NA	NA	NA	NA	NA	NA	9	119731359	0.0048	4.24502e-09	NA	ieu-b-102	Major depression || id:ieu-b-102	TRUE	reported	igd	2	TRUE	34.2713
18	rs247910	G	A	G	A	0.0237	0.053	0.457	0.4639	FALSE	FALSE	FALSE	finn-b-N14_ENDOMETRIOSIS_FALLOPIAN_TUBE	5	87630769	0.1322	NA	0.6886	Endometriosis of fallopian tube || id:finn-b-N14_ENDOMETRIOSIS_FALLOPIAN_TUBE	Endometriosis of fallopian tube	Endometriosis of fallopian tube || ||	TRUE	igd	NA	NA	NA	NA	NA	NA	NA	5	87630769	0.0043	4.71205e-08	NA	ieu-b-102	Major depression || id:ieu-b-102	TRUE	reported	igd	2	TRUE	30.378
19	rs2522831	C	T	C	T	0.024	0.1957	0.4739	0.4847	FALSE	FALSE	FALSE	finn-b-N14_ENDOMETRIOSIS_FALLOPIAN_TUBE	7	82448100	0.1318	NA	0.1378	Endometriosis of fallopian tube || id:finn-b-N14_ENDOMETRIOSIS_FALLOPIAN_TUBE	Endometriosis of fallopian tube	Endometriosis of fallopian tube || ||	TRUE	igd	NA	NA	NA	NA	NA	NA	NA	7	82448100	0.0043	2.113e-08	NA	ieu-b-102	Major depression || id:ieu-b-102	TRUE	reported	igd	2	TRUE	31.152
20	rs2568958	A	G	A	G	0.0382	-0.0678	0.6042	0.6447	FALSE	FALSE	FALSE	finn-b-N14_ENDOMETRIOSIS_FALLOPIAN_TUBE	1	72765116	0.1379	NA	0.6229	Endometriosis of fallopian tube || id:finn-b-N14_ENDOMETRIOSIS_FALLOPIAN_TUBE	Endometriosis of fallopian tube	Endometriosis of fallopian tube || ||	TRUE	igd	NA	NA	NA	NA	NA	NA	NA	1	72765116	0.0044	2.90202e-18	NA	ieu-b-102	Major depression || id:ieu-b-102	TRUE	reported	igd	2	TRUE	75.374
21	rs28541419	G	C	G	C	-0.0292	-0.0559	0.2308	0.164	FALSE	TRUE	FALSE	finn-b-N14_ENDOMETRIOSIS_FALLOPIAN_TUBE	15	88945878	0.1809	NA	0.7571	Endometriosis of fallopian tube || id:finn-b-N14_ENDOMETRIOSIS_FALLOPIAN_TUBE	Endometriosis of fallopian tube	Endometriosis of fallopian tube || ||	TRUE	igd	NA	NA	NA	NA	NA	NA	NA	15	88945878	0.0052	1.75598e-08	NA	ieu-b-102	Major depression || id:ieu-b-102	TRUE	reported	igd	2	TRUE	31.5325
23	rs30266	A	G	A	G	0.0366	0.0051	0.3271	0.2889	FALSE	FALSE	FALSE	finn-b-N14_ENDOMETRIOSIS_FALLOPIAN_TUBE	5	103972357	0.1454	NA	0.972	Endometriosis of fallopian tube || id:finn-b-N14_ENDOMETRIOSIS_FALLOPIAN_TUBE	Endometriosis of fallopian tube	Endometriosis of fallopian tube || ||	TRUE	igd	NA	NA	NA	NA	NA	NA	NA	5	103972357	0.0046	1.42791e-15	NA	ieu-b-102	Major depression || id:ieu-b-102	TRUE	reported	igd	2	TRUE	63.3062
24	rs354155	C	G	C	G	-0.0449	-0.1258	0.0923	0.1583	FALSE	TRUE	FALSE	finn-b-N14_ENDOMETRIOSIS_FALLOPIAN_TUBE	1	49675276	0.1799	NA	0.4846	Endometriosis of fallopian tube || id:finn-b-N14_ENDOMETRIOSIS_FALLOPIAN_TUBE	Endometriosis of fallopian tube	Endometriosis of fallopian tube || ||	TRUE	igd	NA	NA	NA	NA	NA	NA	NA	1	49675276	0.0075	1.75102e-09	NA	ieu-b-102	Major depression || id:ieu-b-102	TRUE	reported	igd	2	TRUE	35.8402
25	rs3807865	A	G	A	G	0.031	-0.0641	0.4105	0.3621	FALSE	FALSE	FALSE	finn-b-N14_ENDOMETRIOSIS_FALLOPIAN_TUBE	7	12250402	0.1375	NA	0.641201	Endometriosis of fallopian tube || id:finn-b-N14_ENDOMETRIOSIS_FALLOPIAN_TUBE	Endometriosis of fallopian tube	Endometriosis of fallopian tube || ||	TRUE	igd	NA	NA	NA	NA	NA	NA	NA	7	12250402	0.0044	1.09295e-12	NA	ieu-b-102	Major depression || id:ieu-b-102	TRUE	reported	igd	2	TRUE	49.6384
26	rs4141983	C	T	C	T	-0.0264	0.0042	0.326	0.3402	FALSE	FALSE	FALSE	finn-b-N14_ENDOMETRIOSIS_FALLOPIAN_TUBE	1	18122009	0.1394	NA	0.9759	Endometriosis of fallopian tube || id:finn-b-N14_ENDOMETRIOSIS_FALLOPIAN_TUBE	Endometriosis of fallopian tube	Endometriosis of fallopian tube || ||	TRUE	igd	NA	NA	NA	NA	NA	NA	NA	1	18122009	0.0046	9.69192e-09	NA	ieu-b-102	Major depression || id:ieu-b-102	TRUE	reported	igd	2	TRUE	32.9376
27	rs4497414	C	T	C	T	0.0291	-0.0395	0.44	0.5685	FALSE	FALSE	FALSE	finn-b-N14_ENDOMETRIOSIS_FALLOPIAN_TUBE	11	88756779	0.1332	NA	0.766699	Endometriosis of fallopian tube || id:finn-b-N14_ENDOMETRIOSIS_FALLOPIAN_TUBE	Endometriosis of fallopian tube	Endometriosis of fallopian tube || ||	TRUE	igd	NA	NA	NA	NA	NA	NA	NA	11	88756779	0.0044	2.92685e-11	NA	ieu-b-102	Major depression || id:ieu-b-102	TRUE	reported	igd	2	TRUE	43.7402
29	rs4799949	T	C	T	C	-0.0292	0.2582	0.6684	0.7344	FALSE	FALSE	FALSE	finn-b-N14_ENDOMETRIOSIS_FALLOPIAN_TUBE	18	35155910	0.1503	NA	0.0859093	Endometriosis of fallopian tube || id:finn-b-N14_ENDOMETRIOSIS_FALLOPIAN_TUBE	Endometriosis of fallopian tube	Endometriosis of fallopian tube || ||	TRUE	igd	NA	NA	NA	NA	NA	NA	NA	18	35155910	0.0046	1.40301e-10	NA	ieu-b-102	Major depression || id:ieu-b-102	TRUE	reported	igd	2	TRUE	40.2949
30	rs4936276	C	G	C	G	0.0278	0.0123	0.622	0.7908	FALSE	TRUE	FALSE	finn-b-N14_ENDOMETRIOSIS_FALLOPIAN_TUBE	11	113365141	0.1644	NA	0.9405	Endometriosis of fallopian tube || id:finn-b-N14_ENDOMETRIOSIS_FALLOPIAN_TUBE	Endometriosis of fallopian tube	Endometriosis of fallopian tube || ||	TRUE	igd	NA	NA	NA	NA	NA	NA	NA	11	113365141	0.0044	3.57001e-10	NA	ieu-b-102	Major depression || id:ieu-b-102	TRUE	reported	igd	2	TRUE	39.9194
31	rs508502	T	C	T	C	-0.0264	-0.0653	0.2992	0.3434	FALSE	FALSE	FALSE	finn-b-N14_ENDOMETRIOSIS_FALLOPIAN_TUBE	13	80921519	0.1396	NA	0.639699	Endometriosis of fallopian tube || id:finn-b-N14_ENDOMETRIOSIS_FALLOPIAN_TUBE	Endometriosis of fallopian tube	Endometriosis of fallopian tube || ||	TRUE	igd	NA	NA	NA	NA	NA	NA	NA	13	80921519	0.0048	3.55599e-08	NA	ieu-b-102	Major depression || id:ieu-b-102	TRUE	reported	igd	2	TRUE	30.25
32	rs59082935	T	C	T	C	0.0363	-0.1394	0.1342	0.154	FALSE	FALSE	FALSE	finn-b-N14_ENDOMETRIOSIS_FALLOPIAN_TUBE	7	38724868	0.1835	NA	0.4472	Endometriosis of fallopian tube || id:finn-b-N14_ENDOMETRIOSIS_FALLOPIAN_TUBE	Endometriosis of fallopian tube	Endometriosis of fallopian tube || ||	TRUE	igd	NA	NA	NA	NA	NA	NA	NA	7	38724868	0.0066	3.071e-08	NA	ieu-b-102	Major depression || id:ieu-b-102	TRUE	reported	igd	2	TRUE	30.25
33	rs59283172	A	G	A	G	-0.039	-0.0995	0.1081	0.1329	FALSE	FALSE	FALSE	finn-b-N14_ENDOMETRIOSIS_FALLOPIAN_TUBE	9	25242680	0.1952	NA	0.6102	Endometriosis of fallopian tube || id:finn-b-N14_ENDOMETRIOSIS_FALLOPIAN_TUBE	Endometriosis of fallopian tube	Endometriosis of fallopian tube || ||	TRUE	igd	TRUE	rs59283172	rs113938845	A	G	C	A	9	25232978	0.007	2.40902e-08	NA	ieu-b-102	Major depression || id:ieu-b-102	TRUE	reported	igd	2	TRUE	31.0408
34	rs61914045	A	G	A	G	0.0309	0.0373	0.2034	0.1877	FALSE	FALSE	FALSE	finn-b-N14_ENDOMETRIOSIS_FALLOPIAN_TUBE	12	52352301	0.169	NA	0.8251	Endometriosis of fallopian tube || id:finn-b-N14_ENDOMETRIOSIS_FALLOPIAN_TUBE	Endometriosis of fallopian tube	Endometriosis of fallopian tube || ||	TRUE	igd	NA	NA	NA	NA	NA	NA	NA	12	52352301	0.0054	7.96398e-09	NA	ieu-b-102	Major depression || id:ieu-b-102	TRUE	reported	igd	2	TRUE	32.7438
35	rs62535714	A	G	A	G	0.0339	0.0606	0.1639	0.2413	FALSE	FALSE	FALSE	finn-b-N14_ENDOMETRIOSIS_FALLOPIAN_TUBE	9	37182655	0.1544	NA	0.6946	Endometriosis of fallopian tube || id:finn-b-N14_ENDOMETRIOSIS_FALLOPIAN_TUBE	Endometriosis of fallopian tube	Endometriosis of fallopian tube || ||	TRUE	igd	NA	NA	NA	NA	NA	NA	NA	9	37182655	0.0058	4.68598e-09	NA	ieu-b-102	Major depression || id:ieu-b-102	TRUE	reported	igd	2	TRUE	34.162
36	rs66511648	C	T	C	T	0.0297	-0.1978	0.284	0.2166	FALSE	FALSE	FALSE	finn-b-N14_ENDOMETRIOSIS_FALLOPIAN_TUBE	3	117515519	0.1613	NA	0.2202	Endometriosis of fallopian tube || id:finn-b-N14_ENDOMETRIOSIS_FALLOPIAN_TUBE	Endometriosis of fallopian tube	Endometriosis of fallopian tube || ||	TRUE	igd	NA	NA	NA	NA	NA	NA	NA	3	117515519	0.0048	6.03004e-10	NA	ieu-b-102	Major depression || id:ieu-b-102	TRUE	reported	igd	2	TRUE	38.2852
37	rs7152906	C	T	C	T	0.0258	0.0821	0.5196	0.4949	FALSE	FALSE	FALSE	finn-b-N14_ENDOMETRIOSIS_FALLOPIAN_TUBE	14	75125540	0.1316	NA	0.5325	Endometriosis of fallopian tube || id:finn-b-N14_ENDOMETRIOSIS_FALLOPIAN_TUBE	Endometriosis of fallopian tube	Endometriosis of fallopian tube || ||	TRUE	igd	NA	NA	NA	NA	NA	NA	NA	14	75125540	0.0043	1.87301e-09	NA	ieu-b-102	Major depression || id:ieu-b-102	TRUE	reported	igd	2	TRUE	36
38	rs7241572	A	G	A	G	0.0323	-0.1424	0.2047	0.2157	FALSE	FALSE	FALSE	finn-b-N14_ENDOMETRIOSIS_FALLOPIAN_TUBE	18	77580712	0.1611	NA	0.3767	Endometriosis of fallopian tube || id:finn-b-N14_ENDOMETRIOSIS_FALLOPIAN_TUBE	Endometriosis of fallopian tube	Endometriosis of fallopian tube || ||	TRUE	igd	NA	NA	NA	NA	NA	NA	NA	18	77580712	0.0054	2.43299e-09	NA	ieu-b-102	Major depression || id:ieu-b-102	TRUE	reported	igd	2	TRUE	35.7781
39	rs72948506	A	G	A	G	0.0265	-0.1215	0.2975	0.2986	FALSE	FALSE	FALSE	finn-b-N14_ENDOMETRIOSIS_FALLOPIAN_TUBE	2	212618836	0.1439	NA	0.3985	Endometriosis of fallopian tube || id:finn-b-N14_ENDOMETRIOSIS_FALLOPIAN_TUBE	Endometriosis of fallopian tube	Endometriosis of fallopian tube || ||	TRUE	igd	TRUE	rs72948506	rs62183024	A	G	T	C	2	212618440	0.0047	1.71498e-08	NA	ieu-b-102	Major depression || id:ieu-b-102	TRUE	reported	igd	2	TRUE	31.7904
40	rs7538938	C	T	C	T	0.0251	0.1875	0.5599	0.5305	FALSE	FALSE	FALSE	finn-b-N14_ENDOMETRIOSIS_FALLOPIAN_TUBE	1	67132262	0.133	NA	0.1585	Endometriosis of fallopian tube || id:finn-b-N14_ENDOMETRIOSIS_FALLOPIAN_TUBE	Endometriosis of fallopian tube	Endometriosis of fallopian tube || ||	TRUE	igd	NA	NA	NA	NA	NA	NA	NA	1	67132262	0.0043	7.28903e-09	NA	ieu-b-102	Major depression || id:ieu-b-102	TRUE	reported	igd	2	TRUE	34.073
41	rs754287	A	T	A	T	-0.0289	0.0839	0.3664	0.3757	FALSE	TRUE	FALSE	finn-b-N14_ENDOMETRIOSIS_FALLOPIAN_TUBE	14	103997525	0.1361	NA	0.5373	Endometriosis of fallopian tube || id:finn-b-N14_ENDOMETRIOSIS_FALLOPIAN_TUBE	Endometriosis of fallopian tube	Endometriosis of fallopian tube || ||	TRUE	igd	NA	NA	NA	NA	NA	NA	NA	14	103997525	0.0045	1.31099e-10	NA	ieu-b-102	Major depression || id:ieu-b-102	TRUE	reported	igd	2	TRUE	41.2449
42	rs7551758	G	T	G	T	0.0283	0.1074	0.5329	0.5341	FALSE	FALSE	FALSE	finn-b-N14_ENDOMETRIOSIS_FALLOPIAN_TUBE	1	52274078	0.1323	NA	0.4169	Endometriosis of fallopian tube || id:finn-b-N14_ENDOMETRIOSIS_FALLOPIAN_TUBE	Endometriosis of fallopian tube	Endometriosis of fallopian tube || ||	TRUE	igd	NA	NA	NA	NA	NA	NA	NA	1	52274078	0.0043	5.1074e-11	NA	ieu-b-102	Major depression || id:ieu-b-102	TRUE	reported	igd	2	TRUE	43.3148
43	rs76954012	A	T	A	T	0.0412	0.0813	0.0931	0.05727	FALSE	TRUE	FALSE	finn-b-N14_ENDOMETRIOSIS_FALLOPIAN_TUBE	3	115977242	0.2852	NA	0.7757	Endometriosis of fallopian tube || id:finn-b-N14_ENDOMETRIOSIS_FALLOPIAN_TUBE	Endometriosis of fallopian tube	Endometriosis of fallopian tube || ||	TRUE	igd	NA	NA	NA	NA	NA	NA	NA	3	115977242	0.0074	2.41002e-08	NA	ieu-b-102	Major depression || id:ieu-b-102	TRUE	reported	igd	2	TRUE	30.9978
44	rs7725715	A	G	A	G	0.029	-0.2107	0.5343	0.6141	FALSE	FALSE	FALSE	finn-b-N14_ENDOMETRIOSIS_FALLOPIAN_TUBE	5	164487555	0.136	NA	0.1212	Endometriosis of fallopian tube || id:finn-b-N14_ENDOMETRIOSIS_FALLOPIAN_TUBE	Endometriosis of fallopian tube	Endometriosis of fallopian tube || ||	TRUE	igd	NA	NA	NA	NA	NA	NA	NA	5	164487555	0.0043	1.60694e-11	NA	ieu-b-102	Major depression || id:ieu-b-102	TRUE	reported	igd	2	TRUE	45.484
45	rs843812	A	G	A	G	0.0248	-0.0401	0.4117	0.4641	FALSE	FALSE	FALSE	finn-b-N14_ENDOMETRIOSIS_FALLOPIAN_TUBE	3	61255413	0.1319	NA	0.760801	Endometriosis of fallopian tube || id:finn-b-N14_ENDOMETRIOSIS_FALLOPIAN_TUBE	Endometriosis of fallopian tube	Endometriosis of fallopian tube || ||	TRUE	igd	NA	NA	NA	NA	NA	NA	NA	3	61255413	0.0044	1.40501e-08	NA	ieu-b-102	Major depression || id:ieu-b-102	TRUE	reported	igd	2	TRUE	31.7686
46	rs9364755	G	A	G	A	0.0283	0.0695	0.2262	0.2772	FALSE	FALSE	FALSE	finn-b-N14_ENDOMETRIOSIS_FALLOPIAN_TUBE	6	165117329	0.147	NA	0.6363	Endometriosis of fallopian tube || id:finn-b-N14_ENDOMETRIOSIS_FALLOPIAN_TUBE	Endometriosis of fallopian tube	Endometriosis of fallopian tube || ||	TRUE	igd	NA	NA	NA	NA	NA	NA	NA	6	165117329	0.0051	3.48602e-08	NA	ieu-b-102	Major depression || id:ieu-b-102	TRUE	reported	igd	2	TRUE	30.7916
47	rs9529218	T	C	T	C	-0.034	-0.0522	0.2031	0.2843	FALSE	FALSE	FALSE	finn-b-N14_ENDOMETRIOSIS_FALLOPIAN_TUBE	13	31790053	0.1462	NA	0.721099	Endometriosis of fallopian tube || id:finn-b-N14_ENDOMETRIOSIS_FALLOPIAN_TUBE	Endometriosis of fallopian tube	Endometriosis of fallopian tube || ||	TRUE	igd	NA	NA	NA	NA	NA	NA	NA	13	31790053	0.0054	2.231e-10	NA	ieu-b-102	Major depression || id:ieu-b-102	TRUE	reported	igd	2	TRUE	39.6433
48	rs9536381	T	C	T	C	0.0255	-0.0774	0.3259	0.3401	FALSE	FALSE	FALSE	finn-b-N14_ENDOMETRIOSIS_FALLOPIAN_TUBE	13	53860655	0.1389	NA	0.5772	Endometriosis of fallopian tube || id:finn-b-N14_ENDOMETRIOSIS_FALLOPIAN_TUBE	Endometriosis of fallopian tube	Endometriosis of fallopian tube || ||	TRUE	igd	NA	NA	NA	NA	NA	NA	NA	13	53860655	0.0046	2.61698e-08	NA	ieu-b-102	Major depression || id:ieu-b-102	TRUE	reported	igd	2	TRUE	30.7302
49	rs9831648	T	G	T	G	-0.0292	-0.4164	0.7739	0.8403	FALSE	FALSE	FALSE	finn-b-N14_ENDOMETRIOSIS_FALLOPIAN_TUBE	3	49214303	0.1826	NA	0.02261	Endometriosis of fallopian tube || id:finn-b-N14_ENDOMETRIOSIS_FALLOPIAN_TUBE	Endometriosis of fallopian tube	Endometriosis of fallopian tube || ||	TRUE	igd	NA	NA	NA	NA	NA	NA	NA	3	49214303	0.0052	1.58599e-08	NA	ieu-b-102	Major depression || id:ieu-b-102	TRUE	reported	igd	2	TRUE	31.5325

## Sheet: MD and Em of pelvic peritoneum
	SNP	effect_allele.exposure	other_allele.exposure	effect_allele.outcome	other_allele.outcome	beta.exposure	beta.outcome	eaf.exposure	eaf.outcome	remove	palindromic	ambiguous	id.outcome	chr	pos	se.outcome	samplesize.outcome	pval.outcome	outcome	originalname.outcome	outcome.deprecated	mr_keep.outcome	data_source.outcome	proxy.outcome	target_snp.outcome	proxy_snp.outcome	target_a1.outcome	target_a2.outcome	proxy_a1.outcome	proxy_a2.outcome	chr.exposure	pos.exposure	se.exposure	pval.exposure	samplesize.exposure	id.exposure	exposure	mr_keep.exposure	pval_origin.exposure	data_source.exposure	action	mr_keep	F
1	rs1021363	G	A	G	A	-0.03	0.0194	0.6434	0.7247	FALSE	FALSE	FALSE	finn-b-N14_ENDOMETRIOSIS_PELVICPERITONEUM	10	106610839	0.0309	NA	0.5293	Endometriosis of pelvic peritoneum || id:finn-b-N14_ENDOMETRIOSIS_PELVICPERITONEUM	Endometriosis of pelvic peritoneum	Endometriosis of pelvic peritoneum || ||	TRUE	igd	NA	NA	NA	NA	NA	NA	NA	10	106610839	0.0045	2.28718e-11	NA	ieu-b-102	Major depression || id:ieu-b-102	TRUE	reported	igd	2	TRUE	44.4444
2	rs10235664	C	T	C	T	-0.027	0.0102	0.2529	0.3366	FALSE	FALSE	FALSE	finn-b-N14_ENDOMETRIOSIS_PELVICPERITONEUM	7	2086814	0.0292	NA	0.727301	Endometriosis of pelvic peritoneum || id:finn-b-N14_ENDOMETRIOSIS_PELVICPERITONEUM	Endometriosis of pelvic peritoneum	Endometriosis of pelvic peritoneum || ||	TRUE	igd	NA	NA	NA	NA	NA	NA	NA	7	2086814	0.0049	4.67703e-08	NA	ieu-b-102	Major depression || id:ieu-b-102	TRUE	reported	igd	2	TRUE	30.3623
3	rs10913112	T	C	T	C	-0.0262	-0.0204	0.378	0.376	FALSE	FALSE	FALSE	finn-b-N14_ENDOMETRIOSIS_PELVICPERITONEUM	1	175913828	0.0285	NA	0.4738	Endometriosis of pelvic peritoneum || id:finn-b-N14_ENDOMETRIOSIS_PELVICPERITONEUM	Endometriosis of pelvic peritoneum	Endometriosis of pelvic peritoneum || ||	TRUE	igd	NA	NA	NA	NA	NA	NA	NA	1	175913828	0.0045	4.52501e-09	NA	ieu-b-102	Major depression || id:ieu-b-102	TRUE	reported	igd	2	TRUE	33.8983
4	rs12919291	C	G	C	G	0.0327	0.0399	0.1884	0.1555	FALSE	TRUE	FALSE	finn-b-N14_ENDOMETRIOSIS_PELVICPERITONEUM	16	13800430	0.0382	NA	0.2955	Endometriosis of pelvic peritoneum || id:finn-b-N14_ENDOMETRIOSIS_PELVICPERITONEUM	Endometriosis of pelvic peritoneum	Endometriosis of pelvic peritoneum || ||	TRUE	igd	NA	NA	NA	NA	NA	NA	NA	16	13800430	0.0055	3.092e-09	NA	ieu-b-102	Major depression || id:ieu-b-102	TRUE	reported	igd	2	TRUE	35.3484
5	rs12967143	C	G	C	G	-0.0345	0.004	0.7012	0.7481	FALSE	TRUE	FALSE	finn-b-N14_ENDOMETRIOSIS_PELVICPERITONEUM	18	53099012	0.0317	NA	0.8987	Endometriosis of pelvic peritoneum || id:finn-b-N14_ENDOMETRIOSIS_PELVICPERITONEUM	Endometriosis of pelvic peritoneum	Endometriosis of pelvic peritoneum || ||	TRUE	igd	NA	NA	NA	NA	NA	NA	NA	18	53099012	0.0047	2.52697e-13	NA	ieu-b-102	Major depression || id:ieu-b-102	TRUE	reported	igd	2	TRUE	53.8818
6	rs13037326	T	C	T	C	0.031	-0.0101	0.2597	0.2826	FALSE	FALSE	FALSE	finn-b-N14_ENDOMETRIOSIS_PELVICPERITONEUM	20	44692598	0.0306	NA	0.742499	Endometriosis of pelvic peritoneum || id:finn-b-N14_ENDOMETRIOSIS_PELVICPERITONEUM	Endometriosis of pelvic peritoneum	Endometriosis of pelvic peritoneum || ||	TRUE	igd	NA	NA	NA	NA	NA	NA	NA	20	44692598	0.0049	2.398e-10	NA	ieu-b-102	Major depression || id:ieu-b-102	TRUE	reported	igd	2	TRUE	40.025
7	rs1367635	C	T	C	T	0.0253	-0.0098	0.5148	0.4925	FALSE	FALSE	FALSE	finn-b-N14_ENDOMETRIOSIS_PELVICPERITONEUM	18	50861409	0.0275	NA	0.722	Endometriosis of pelvic peritoneum || id:finn-b-N14_ENDOMETRIOSIS_PELVICPERITONEUM	Endometriosis of pelvic peritoneum	Endometriosis of pelvic peritoneum || ||	TRUE	igd	NA	NA	NA	NA	NA	NA	NA	18	50861409	0.0043	4.35402e-09	NA	ieu-b-102	Major depression || id:ieu-b-102	TRUE	reported	igd	2	TRUE	34.6182
8	rs150186873	C	A	C	A	0.0704	-0.0439	0.0327	0.01777	FALSE	FALSE	FALSE	finn-b-N14_ENDOMETRIOSIS_PELVICPERITONEUM	6	27182377	0.1063	NA	0.679499	Endometriosis of pelvic peritoneum || id:finn-b-N14_ENDOMETRIOSIS_PELVICPERITONEUM	Endometriosis of pelvic peritoneum	Endometriosis of pelvic peritoneum || ||	TRUE	igd	NA	NA	NA	NA	NA	NA	NA	6	27182377	0.012	4.51305e-09	NA	ieu-b-102	Major depression || id:ieu-b-102	TRUE	reported	igd	2	TRUE	34.4178
9	rs150346963	T	C	T	C	0.0283	-0.0581	0.4118	0.5268	FALSE	FALSE	FALSE	finn-b-N14_ENDOMETRIOSIS_PELVICPERITONEUM	7	117628555	0.0277	NA	0.0361501	Endometriosis of pelvic peritoneum || id:finn-b-N14_ENDOMETRIOSIS_PELVICPERITONEUM	Endometriosis of pelvic peritoneum	Endometriosis of pelvic peritoneum || ||	TRUE	igd	TRUE	rs150346963	rs10282032	T	C	T	C	7	117625599	0.0044	1.15699e-10	NA	ieu-b-102	Major depression || id:ieu-b-102	TRUE	reported	igd	2	TRUE	41.3683
10	rs17641524	T	C	T	C	-0.03	-0.0218	0.2101	0.1462	FALSE	FALSE	FALSE	finn-b-N14_ENDOMETRIOSIS_PELVICPERITONEUM	1	197704717	0.039	NA	0.5751	Endometriosis of pelvic peritoneum || id:finn-b-N14_ENDOMETRIOSIS_PELVICPERITONEUM	Endometriosis of pelvic peritoneum	Endometriosis of pelvic peritoneum || ||	TRUE	igd	NA	NA	NA	NA	NA	NA	NA	1	197704717	0.0053	1.502e-08	NA	ieu-b-102	Major depression || id:ieu-b-102	TRUE	reported	igd	2	TRUE	32.0399
11	rs1931388	G	A	G	A	-0.0295	0.0125	0.4042	0.4268	FALSE	FALSE	FALSE	finn-b-N14_ENDOMETRIOSIS_PELVICPERITONEUM	9	11203149	0.0279	NA	0.6528	Endometriosis of pelvic peritoneum || id:finn-b-N14_ENDOMETRIOSIS_PELVICPERITONEUM	Endometriosis of pelvic peritoneum	Endometriosis of pelvic peritoneum || ||	TRUE	igd	NA	NA	NA	NA	NA	NA	NA	9	11203149	0.0044	1.67996e-11	NA	ieu-b-102	Major depression || id:ieu-b-102	TRUE	reported	igd	2	TRUE	44.9509
12	rs1950829	G	A	G	A	-0.0297	0.0349	0.5173	0.4907	FALSE	FALSE	FALSE	finn-b-N14_ENDOMETRIOSIS_PELVICPERITONEUM	14	42097937	0.0276	NA	0.2062	Endometriosis of pelvic peritoneum || id:finn-b-N14_ENDOMETRIOSIS_PELVICPERITONEUM	Endometriosis of pelvic peritoneum	Endometriosis of pelvic peritoneum || ||	TRUE	igd	NA	NA	NA	NA	NA	NA	NA	14	42097937	0.0043	4.73805e-12	NA	ieu-b-102	Major depression || id:ieu-b-102	TRUE	reported	igd	2	TRUE	47.7063
13	rs198457	T	C	T	C	-0.0315	0.0373	0.1886	0.1015	FALSE	FALSE	FALSE	finn-b-N14_ENDOMETRIOSIS_PELVICPERITONEUM	11	61471678	0.046	NA	0.4167	Endometriosis of pelvic peritoneum || id:finn-b-N14_ENDOMETRIOSIS_PELVICPERITONEUM	Endometriosis of pelvic peritoneum	Endometriosis of pelvic peritoneum || ||	TRUE	igd	NA	NA	NA	NA	NA	NA	NA	11	61471678	0.0056	1.89998e-08	NA	ieu-b-102	Major depression || id:ieu-b-102	TRUE	reported	igd	2	TRUE	31.6406
14	rs2111592	A	G	A	G	0.0263	-0.0243	0.3141	0.3458	FALSE	FALSE	FALSE	finn-b-N14_ENDOMETRIOSIS_PELVICPERITONEUM	2	208049581	0.0289	NA	0.4015	Endometriosis of pelvic peritoneum || id:finn-b-N14_ENDOMETRIOSIS_PELVICPERITONEUM	Endometriosis of pelvic peritoneum	Endometriosis of pelvic peritoneum || ||	TRUE	igd	NA	NA	NA	NA	NA	NA	NA	2	208049581	0.0046	1.34999e-08	NA	ieu-b-102	Major depression || id:ieu-b-102	TRUE	reported	igd	2	TRUE	32.6886
15	rs2214123	G	A	G	A	-0.0261	-0.0223	0.6466	0.6222	FALSE	FALSE	FALSE	finn-b-N14_ENDOMETRIOSIS_PELVICPERITONEUM	6	67000001	0.0286	NA	0.4359	Endometriosis of pelvic peritoneum || id:finn-b-N14_ENDOMETRIOSIS_PELVICPERITONEUM	Endometriosis of pelvic peritoneum	Endometriosis of pelvic peritoneum || ||	TRUE	igd	NA	NA	NA	NA	NA	NA	NA	6	67000001	0.0045	8.55598e-09	NA	ieu-b-102	Major depression || id:ieu-b-102	TRUE	reported	igd	2	TRUE	33.64
16	rs2232423	G	A	G	A	-0.062	0.0657	0.1056	0.05092	FALSE	FALSE	FALSE	finn-b-N14_ENDOMETRIOSIS_PELVICPERITONEUM	6	28366151	0.0641	NA	0.3056	Endometriosis of pelvic peritoneum || id:finn-b-N14_ENDOMETRIOSIS_PELVICPERITONEUM	Endometriosis of pelvic peritoneum	Endometriosis of pelvic peritoneum || ||	TRUE	igd	NA	NA	NA	NA	NA	NA	NA	6	28366151	0.007	1.13501e-18	NA	ieu-b-102	Major depression || id:ieu-b-102	TRUE	reported	igd	2	TRUE	78.449
17	rs2418449	C	T	C	T	-0.0281	-0.0165	0.281	0.3216	FALSE	FALSE	FALSE	finn-b-N14_ENDOMETRIOSIS_PELVICPERITONEUM	9	119731359	0.0295	NA	0.5747	Endometriosis of pelvic peritoneum || id:finn-b-N14_ENDOMETRIOSIS_PELVICPERITONEUM	Endometriosis of pelvic peritoneum	Endometriosis of pelvic peritoneum || ||	TRUE	igd	NA	NA	NA	NA	NA	NA	NA	9	119731359	0.0048	4.24502e-09	NA	ieu-b-102	Major depression || id:ieu-b-102	TRUE	reported	igd	2	TRUE	34.2713
18	rs247910	G	A	G	A	0.0237	0.0273	0.457	0.4641	FALSE	FALSE	FALSE	finn-b-N14_ENDOMETRIOSIS_PELVICPERITONEUM	5	87630769	0.0276	NA	0.3223	Endometriosis of pelvic peritoneum || id:finn-b-N14_ENDOMETRIOSIS_PELVICPERITONEUM	Endometriosis of pelvic peritoneum	Endometriosis of pelvic peritoneum || ||	TRUE	igd	NA	NA	NA	NA	NA	NA	NA	5	87630769	0.0043	4.71205e-08	NA	ieu-b-102	Major depression || id:ieu-b-102	TRUE	reported	igd	2	TRUE	30.378
19	rs2522831	C	T	C	T	0.024	0.0389	0.4739	0.4851	FALSE	FALSE	FALSE	finn-b-N14_ENDOMETRIOSIS_PELVICPERITONEUM	7	82448100	0.0275	NA	0.1567	Endometriosis of pelvic peritoneum || id:finn-b-N14_ENDOMETRIOSIS_PELVICPERITONEUM	Endometriosis of pelvic peritoneum	Endometriosis of pelvic peritoneum || ||	TRUE	igd	NA	NA	NA	NA	NA	NA	NA	7	82448100	0.0043	2.113e-08	NA	ieu-b-102	Major depression || id:ieu-b-102	TRUE	reported	igd	2	TRUE	31.152
20	rs2568958	A	G	A	G	0.0382	-0.0211	0.6042	0.6445	FALSE	FALSE	FALSE	finn-b-N14_ENDOMETRIOSIS_PELVICPERITONEUM	1	72765116	0.0288	NA	0.4634	Endometriosis of pelvic peritoneum || id:finn-b-N14_ENDOMETRIOSIS_PELVICPERITONEUM	Endometriosis of pelvic peritoneum	Endometriosis of pelvic peritoneum || ||	TRUE	igd	NA	NA	NA	NA	NA	NA	NA	1	72765116	0.0044	2.90202e-18	NA	ieu-b-102	Major depression || id:ieu-b-102	TRUE	reported	igd	2	TRUE	75.374
21	rs28541419	G	C	G	C	-0.0292	-0.0301	0.2308	0.1638	FALSE	TRUE	FALSE	finn-b-N14_ENDOMETRIOSIS_PELVICPERITONEUM	15	88945878	0.0377	NA	0.425	Endometriosis of pelvic peritoneum || id:finn-b-N14_ENDOMETRIOSIS_PELVICPERITONEUM	Endometriosis of pelvic peritoneum	Endometriosis of pelvic peritoneum || ||	TRUE	igd	NA	NA	NA	NA	NA	NA	NA	15	88945878	0.0052	1.75598e-08	NA	ieu-b-102	Major depression || id:ieu-b-102	TRUE	reported	igd	2	TRUE	31.5325
23	rs30266	A	G	A	G	0.0366	0.0088	0.3271	0.289	FALSE	FALSE	FALSE	finn-b-N14_ENDOMETRIOSIS_PELVICPERITONEUM	5	103972357	0.0304	NA	0.7733	Endometriosis of pelvic peritoneum || id:finn-b-N14_ENDOMETRIOSIS_PELVICPERITONEUM	Endometriosis of pelvic peritoneum	Endometriosis of pelvic peritoneum || ||	TRUE	igd	NA	NA	NA	NA	NA	NA	NA	5	103972357	0.0046	1.42791e-15	NA	ieu-b-102	Major depression || id:ieu-b-102	TRUE	reported	igd	2	TRUE	63.3062
24	rs354155	C	G	C	G	-0.0449	0.0553	0.0923	0.1587	FALSE	TRUE	FALSE	finn-b-N14_ENDOMETRIOSIS_PELVICPERITONEUM	1	49675276	0.0375	NA	0.1404	Endometriosis of pelvic peritoneum || id:finn-b-N14_ENDOMETRIOSIS_PELVICPERITONEUM	Endometriosis of pelvic peritoneum	Endometriosis of pelvic peritoneum || ||	TRUE	igd	NA	NA	NA	NA	NA	NA	NA	1	49675276	0.0075	1.75102e-09	NA	ieu-b-102	Major depression || id:ieu-b-102	TRUE	reported	igd	2	TRUE	35.8402
25	rs3807865	A	G	A	G	0.031	0.0069	0.4105	0.3622	FALSE	FALSE	FALSE	finn-b-N14_ENDOMETRIOSIS_PELVICPERITONEUM	7	12250402	0.0288	NA	0.8108	Endometriosis of pelvic peritoneum || id:finn-b-N14_ENDOMETRIOSIS_PELVICPERITONEUM	Endometriosis of pelvic peritoneum	Endometriosis of pelvic peritoneum || ||	TRUE	igd	NA	NA	NA	NA	NA	NA	NA	7	12250402	0.0044	1.09295e-12	NA	ieu-b-102	Major depression || id:ieu-b-102	TRUE	reported	igd	2	TRUE	49.6384
26	rs4141983	C	T	C	T	-0.0264	0.0523	0.326	0.3407	FALSE	FALSE	FALSE	finn-b-N14_ENDOMETRIOSIS_PELVICPERITONEUM	1	18122009	0.0291	NA	0.0722504	Endometriosis of pelvic peritoneum || id:finn-b-N14_ENDOMETRIOSIS_PELVICPERITONEUM	Endometriosis of pelvic peritoneum	Endometriosis of pelvic peritoneum || ||	TRUE	igd	NA	NA	NA	NA	NA	NA	NA	1	18122009	0.0046	9.69192e-09	NA	ieu-b-102	Major depression || id:ieu-b-102	TRUE	reported	igd	2	TRUE	32.9376
27	rs4497414	C	T	C	T	0.0291	0.0395	0.44	0.5688	FALSE	FALSE	FALSE	finn-b-N14_ENDOMETRIOSIS_PELVICPERITONEUM	11	88756779	0.0279	NA	0.1577	Endometriosis of pelvic peritoneum || id:finn-b-N14_ENDOMETRIOSIS_PELVICPERITONEUM	Endometriosis of pelvic peritoneum	Endometriosis of pelvic peritoneum || ||	TRUE	igd	NA	NA	NA	NA	NA	NA	NA	11	88756779	0.0044	2.92685e-11	NA	ieu-b-102	Major depression || id:ieu-b-102	TRUE	reported	igd	2	TRUE	43.7402
29	rs4799949	T	C	T	C	-0.0292	-0.0302	0.6684	0.734	FALSE	FALSE	FALSE	finn-b-N14_ENDOMETRIOSIS_PELVICPERITONEUM	18	35155910	0.0312	NA	0.3338	Endometriosis of pelvic peritoneum || id:finn-b-N14_ENDOMETRIOSIS_PELVICPERITONEUM	Endometriosis of pelvic peritoneum	Endometriosis of pelvic peritoneum || ||	TRUE	igd	NA	NA	NA	NA	NA	NA	NA	18	35155910	0.0046	1.40301e-10	NA	ieu-b-102	Major depression || id:ieu-b-102	TRUE	reported	igd	2	TRUE	40.2949
30	rs4936276	C	G	C	G	0.0278	-0.0288	0.622	0.7906	FALSE	TRUE	FALSE	finn-b-N14_ENDOMETRIOSIS_PELVICPERITONEUM	11	113365141	0.0341	NA	0.3985	Endometriosis of pelvic peritoneum || id:finn-b-N14_ENDOMETRIOSIS_PELVICPERITONEUM	Endometriosis of pelvic peritoneum	Endometriosis of pelvic peritoneum || ||	TRUE	igd	NA	NA	NA	NA	NA	NA	NA	11	113365141	0.0044	3.57001e-10	NA	ieu-b-102	Major depression || id:ieu-b-102	TRUE	reported	igd	2	TRUE	39.9194
31	rs508502	T	C	T	C	-0.0264	0.0115	0.2992	0.3435	FALSE	FALSE	FALSE	finn-b-N14_ENDOMETRIOSIS_PELVICPERITONEUM	13	80921519	0.0292	NA	0.693499	Endometriosis of pelvic peritoneum || id:finn-b-N14_ENDOMETRIOSIS_PELVICPERITONEUM	Endometriosis of pelvic peritoneum	Endometriosis of pelvic peritoneum || ||	TRUE	igd	NA	NA	NA	NA	NA	NA	NA	13	80921519	0.0048	3.55599e-08	NA	ieu-b-102	Major depression || id:ieu-b-102	TRUE	reported	igd	2	TRUE	30.25
32	rs59082935	T	C	T	C	0.0363	-0.0792	0.1342	0.1536	FALSE	FALSE	FALSE	finn-b-N14_ENDOMETRIOSIS_PELVICPERITONEUM	7	38724868	0.0389	NA	0.04157	Endometriosis of pelvic peritoneum || id:finn-b-N14_ENDOMETRIOSIS_PELVICPERITONEUM	Endometriosis of pelvic peritoneum	Endometriosis of pelvic peritoneum || ||	TRUE	igd	NA	NA	NA	NA	NA	NA	NA	7	38724868	0.0066	3.071e-08	NA	ieu-b-102	Major depression || id:ieu-b-102	TRUE	reported	igd	2	TRUE	30.25
33	rs59283172	A	G	A	G	-0.039	-0.1058	0.1081	0.1323	FALSE	FALSE	FALSE	finn-b-N14_ENDOMETRIOSIS_PELVICPERITONEUM	9	25234672	0.0407	NA	0.00932009	Endometriosis of pelvic peritoneum || id:finn-b-N14_ENDOMETRIOSIS_PELVICPERITONEUM	Endometriosis of pelvic peritoneum	Endometriosis of pelvic peritoneum || ||	TRUE	igd	TRUE	rs59283172	rs12057023	A	G	G	C	9	25232978	0.007	2.40902e-08	NA	ieu-b-102	Major depression || id:ieu-b-102	TRUE	reported	igd	2	TRUE	31.0408
34	rs61914045	A	G	A	G	0.0309	-0.0226	0.2034	0.1876	FALSE	FALSE	FALSE	finn-b-N14_ENDOMETRIOSIS_PELVICPERITONEUM	12	52352301	0.0353	NA	0.522001	Endometriosis of pelvic peritoneum || id:finn-b-N14_ENDOMETRIOSIS_PELVICPERITONEUM	Endometriosis of pelvic peritoneum	Endometriosis of pelvic peritoneum || ||	TRUE	igd	NA	NA	NA	NA	NA	NA	NA	12	52352301	0.0054	7.96398e-09	NA	ieu-b-102	Major depression || id:ieu-b-102	TRUE	reported	igd	2	TRUE	32.7438
35	rs62535714	A	G	A	G	0.0339	0.0254	0.1639	0.2415	FALSE	FALSE	FALSE	finn-b-N14_ENDOMETRIOSIS_PELVICPERITONEUM	9	37182655	0.0321	NA	0.4285	Endometriosis of pelvic peritoneum || id:finn-b-N14_ENDOMETRIOSIS_PELVICPERITONEUM	Endometriosis of pelvic peritoneum	Endometriosis of pelvic peritoneum || ||	TRUE	igd	NA	NA	NA	NA	NA	NA	NA	9	37182655	0.0058	4.68598e-09	NA	ieu-b-102	Major depression || id:ieu-b-102	TRUE	reported	igd	2	TRUE	34.162
36	rs66511648	C	T	C	T	0.0297	0.0228	0.284	0.2169	FALSE	FALSE	FALSE	finn-b-N14_ENDOMETRIOSIS_PELVICPERITONEUM	3	117515519	0.0335	NA	0.4967	Endometriosis of pelvic peritoneum || id:finn-b-N14_ENDOMETRIOSIS_PELVICPERITONEUM	Endometriosis of pelvic peritoneum	Endometriosis of pelvic peritoneum || ||	TRUE	igd	NA	NA	NA	NA	NA	NA	NA	3	117515519	0.0048	6.03004e-10	NA	ieu-b-102	Major depression || id:ieu-b-102	TRUE	reported	igd	2	TRUE	38.2852
37	rs7152906	C	T	C	T	0.0258	0.0215	0.5196	0.4951	FALSE	FALSE	FALSE	finn-b-N14_ENDOMETRIOSIS_PELVICPERITONEUM	14	75125540	0.0276	NA	0.4352	Endometriosis of pelvic peritoneum || id:finn-b-N14_ENDOMETRIOSIS_PELVICPERITONEUM	Endometriosis of pelvic peritoneum	Endometriosis of pelvic peritoneum || ||	TRUE	igd	NA	NA	NA	NA	NA	NA	NA	14	75125540	0.0043	1.87301e-09	NA	ieu-b-102	Major depression || id:ieu-b-102	TRUE	reported	igd	2	TRUE	36
38	rs7241572	A	G	A	G	0.0323	0.0365	0.2047	0.2159	FALSE	FALSE	FALSE	finn-b-N14_ENDOMETRIOSIS_PELVICPERITONEUM	18	77580712	0.0336	NA	0.2772	Endometriosis of pelvic peritoneum || id:finn-b-N14_ENDOMETRIOSIS_PELVICPERITONEUM	Endometriosis of pelvic peritoneum	Endometriosis of pelvic peritoneum || ||	TRUE	igd	NA	NA	NA	NA	NA	NA	NA	18	77580712	0.0054	2.43299e-09	NA	ieu-b-102	Major depression || id:ieu-b-102	TRUE	reported	igd	2	TRUE	35.7781
39	rs72948506	A	G	A	G	0.0265	-0.0122	0.2975	0.3003	FALSE	FALSE	FALSE	finn-b-N14_ENDOMETRIOSIS_PELVICPERITONEUM	2	212631483	0.0301	NA	0.685799	Endometriosis of pelvic peritoneum || id:finn-b-N14_ENDOMETRIOSIS_PELVICPERITONEUM	Endometriosis of pelvic peritoneum	Endometriosis of pelvic peritoneum || ||	TRUE	igd	TRUE	rs72948506	rs62183028	A	G	T	G	2	212618440	0.0047	1.71498e-08	NA	ieu-b-102	Major depression || id:ieu-b-102	TRUE	reported	igd	2	TRUE	31.7904
40	rs7538938	C	T	C	T	0.0251	0.0176	0.5599	0.5305	FALSE	FALSE	FALSE	finn-b-N14_ENDOMETRIOSIS_PELVICPERITONEUM	1	67132262	0.0278	NA	0.5257	Endometriosis of pelvic peritoneum || id:finn-b-N14_ENDOMETRIOSIS_PELVICPERITONEUM	Endometriosis of pelvic peritoneum	Endometriosis of pelvic peritoneum || ||	TRUE	igd	NA	NA	NA	NA	NA	NA	NA	1	67132262	0.0043	7.28903e-09	NA	ieu-b-102	Major depression || id:ieu-b-102	TRUE	reported	igd	2	TRUE	34.073
41	rs754287	A	T	A	T	-0.0289	-0.013	0.3664	0.3756	FALSE	TRUE	FALSE	finn-b-N14_ENDOMETRIOSIS_PELVICPERITONEUM	14	103997525	0.0285	NA	0.6468	Endometriosis of pelvic peritoneum || id:finn-b-N14_ENDOMETRIOSIS_PELVICPERITONEUM	Endometriosis of pelvic peritoneum	Endometriosis of pelvic peritoneum || ||	TRUE	igd	NA	NA	NA	NA	NA	NA	NA	14	103997525	0.0045	1.31099e-10	NA	ieu-b-102	Major depression || id:ieu-b-102	TRUE	reported	igd	2	TRUE	41.2449
42	rs7551758	G	T	G	T	0.0283	0.0196	0.5329	0.5343	FALSE	FALSE	FALSE	finn-b-N14_ENDOMETRIOSIS_PELVICPERITONEUM	1	52274078	0.0277	NA	0.479001	Endometriosis of pelvic peritoneum || id:finn-b-N14_ENDOMETRIOSIS_PELVICPERITONEUM	Endometriosis of pelvic peritoneum	Endometriosis of pelvic peritoneum || ||	TRUE	igd	NA	NA	NA	NA	NA	NA	NA	1	52274078	0.0043	5.1074e-11	NA	ieu-b-102	Major depression || id:ieu-b-102	TRUE	reported	igd	2	TRUE	43.3148
43	rs76954012	A	T	A	T	0.0412	-0.0326	0.0931	0.0572	FALSE	TRUE	FALSE	finn-b-N14_ENDOMETRIOSIS_PELVICPERITONEUM	3	115977242	0.0597	NA	0.584201	Endometriosis of pelvic peritoneum || id:finn-b-N14_ENDOMETRIOSIS_PELVICPERITONEUM	Endometriosis of pelvic peritoneum	Endometriosis of pelvic peritoneum || ||	TRUE	igd	NA	NA	NA	NA	NA	NA	NA	3	115977242	0.0074	2.41002e-08	NA	ieu-b-102	Major depression || id:ieu-b-102	TRUE	reported	igd	2	TRUE	30.9978
44	rs7725715	A	G	A	G	0.029	-0.0039	0.5343	0.614	FALSE	FALSE	FALSE	finn-b-N14_ENDOMETRIOSIS_PELVICPERITONEUM	5	164487555	0.0283	NA	0.8903	Endometriosis of pelvic peritoneum || id:finn-b-N14_ENDOMETRIOSIS_PELVICPERITONEUM	Endometriosis of pelvic peritoneum	Endometriosis of pelvic peritoneum || ||	TRUE	igd	NA	NA	NA	NA	NA	NA	NA	5	164487555	0.0043	1.60694e-11	NA	ieu-b-102	Major depression || id:ieu-b-102	TRUE	reported	igd	2	TRUE	45.484
45	rs843812	A	G	A	G	0.0248	0.0348	0.4117	0.4645	FALSE	FALSE	FALSE	finn-b-N14_ENDOMETRIOSIS_PELVICPERITONEUM	3	61255413	0.0276	NA	0.2074	Endometriosis of pelvic peritoneum || id:finn-b-N14_ENDOMETRIOSIS_PELVICPERITONEUM	Endometriosis of pelvic peritoneum	Endometriosis of pelvic peritoneum || ||	TRUE	igd	NA	NA	NA	NA	NA	NA	NA	3	61255413	0.0044	1.40501e-08	NA	ieu-b-102	Major depression || id:ieu-b-102	TRUE	reported	igd	2	TRUE	31.7686
46	rs9364755	G	A	G	A	0.0283	-0.0106	0.2262	0.277	FALSE	FALSE	FALSE	finn-b-N14_ENDOMETRIOSIS_PELVICPERITONEUM	6	165117329	0.0308	NA	0.7304	Endometriosis of pelvic peritoneum || id:finn-b-N14_ENDOMETRIOSIS_PELVICPERITONEUM	Endometriosis of pelvic peritoneum	Endometriosis of pelvic peritoneum || ||	TRUE	igd	NA	NA	NA	NA	NA	NA	NA	6	165117329	0.0051	3.48602e-08	NA	ieu-b-102	Major depression || id:ieu-b-102	TRUE	reported	igd	2	TRUE	30.7916
47	rs9529218	T	C	T	C	-0.034	-0.0222	0.2031	0.2841	FALSE	FALSE	FALSE	finn-b-N14_ENDOMETRIOSIS_PELVICPERITONEUM	13	31790053	0.0306	NA	0.468	Endometriosis of pelvic peritoneum || id:finn-b-N14_ENDOMETRIOSIS_PELVICPERITONEUM	Endometriosis of pelvic peritoneum	Endometriosis of pelvic peritoneum || ||	TRUE	igd	NA	NA	NA	NA	NA	NA	NA	13	31790053	0.0054	2.231e-10	NA	ieu-b-102	Major depression || id:ieu-b-102	TRUE	reported	igd	2	TRUE	39.6433
48	rs9536381	T	C	T	C	0.0255	-0.0037	0.3259	0.3402	FALSE	FALSE	FALSE	finn-b-N14_ENDOMETRIOSIS_PELVICPERITONEUM	13	53860655	0.0291	NA	0.8991	Endometriosis of pelvic peritoneum || id:finn-b-N14_ENDOMETRIOSIS_PELVICPERITONEUM	Endometriosis of pelvic peritoneum	Endometriosis of pelvic peritoneum || ||	TRUE	igd	NA	NA	NA	NA	NA	NA	NA	13	53860655	0.0046	2.61698e-08	NA	ieu-b-102	Major depression || id:ieu-b-102	TRUE	reported	igd	2	TRUE	30.7302
49	rs9831648	T	G	T	G	-0.0292	-0.0249	0.7739	0.8403	FALSE	FALSE	FALSE	finn-b-N14_ENDOMETRIOSIS_PELVICPERITONEUM	3	49214303	0.0378	NA	0.5104	Endometriosis of pelvic peritoneum || id:finn-b-N14_ENDOMETRIOSIS_PELVICPERITONEUM	Endometriosis of pelvic peritoneum	Endometriosis of pelvic peritoneum || ||	TRUE	igd	NA	NA	NA	NA	NA	NA	NA	3	49214303	0.0052	1.58599e-08	NA	ieu-b-102	Major depression || id:ieu-b-102	TRUE	reported	igd	2	TRUE	31.5325

## Sheet: MD and Em of rect and vagina
	SNP	effect_allele.exposure	other_allele.exposure	effect_allele.outcome	other_allele.outcome	beta.exposure	beta.outcome	eaf.exposure	eaf.outcome	remove	palindromic	ambiguous	id.outcome	chr	pos	se.outcome	samplesize.outcome	pval.outcome	outcome	originalname.outcome	outcome.deprecated	mr_keep.outcome	data_source.outcome	proxy.outcome	target_snp.outcome	proxy_snp.outcome	target_a1.outcome	target_a2.outcome	proxy_a1.outcome	proxy_a2.outcome	chr.exposure	pos.exposure	se.exposure	pval.exposure	samplesize.exposure	id.exposure	exposure	mr_keep.exposure	pval_origin.exposure	data_source.exposure	action	mr_keep	F
1	rs1021363	G	A	G	A	-0.03	-0.052	0.6434	0.7243	FALSE	FALSE	FALSE	finn-b-N14_ENDOMETRIOSIS_RECTPVAGSEPT_VAGINA	10	106610839	0.0446	NA	0.244	Endometriosis of rectovaginal septum and vagina || id:finn-b-N14_ENDOMETRIOSIS_RECTPVAGSEPT_VAGINA	Endometriosis of rectovaginal septum and vagina	Endometriosis of rectovaginal septum and vagina || ||	TRUE	igd	NA	NA	NA	NA	NA	NA	NA	10	106610839	0.0045	2.28718e-11	NA	ieu-b-102	Major depression || id:ieu-b-102	TRUE	reported	igd	2	TRUE	44.4444
2	rs10235664	C	T	C	T	-0.027	0.0237	0.2529	0.3366	FALSE	FALSE	FALSE	finn-b-N14_ENDOMETRIOSIS_RECTPVAGSEPT_VAGINA	7	2086814	0.0422	NA	0.5737	Endometriosis of rectovaginal septum and vagina || id:finn-b-N14_ENDOMETRIOSIS_RECTPVAGSEPT_VAGINA	Endometriosis of rectovaginal septum and vagina	Endometriosis of rectovaginal septum and vagina || ||	TRUE	igd	NA	NA	NA	NA	NA	NA	NA	7	2086814	0.0049	4.67703e-08	NA	ieu-b-102	Major depression || id:ieu-b-102	TRUE	reported	igd	2	TRUE	30.3623
3	rs10913112	T	C	T	C	-0.0262	-0.0552	0.378	0.376	FALSE	FALSE	FALSE	finn-b-N14_ENDOMETRIOSIS_RECTPVAGSEPT_VAGINA	1	175913828	0.0411	NA	0.1797	Endometriosis of rectovaginal septum and vagina || id:finn-b-N14_ENDOMETRIOSIS_RECTPVAGSEPT_VAGINA	Endometriosis of rectovaginal septum and vagina	Endometriosis of rectovaginal septum and vagina || ||	TRUE	igd	NA	NA	NA	NA	NA	NA	NA	1	175913828	0.0045	4.52501e-09	NA	ieu-b-102	Major depression || id:ieu-b-102	TRUE	reported	igd	2	TRUE	33.8983
4	rs12919291	C	G	C	G	0.0327	-0.0676	0.1884	0.1551	FALSE	TRUE	FALSE	finn-b-N14_ENDOMETRIOSIS_RECTPVAGSEPT_VAGINA	16	13800430	0.0551	NA	0.2201	Endometriosis of rectovaginal septum and vagina || id:finn-b-N14_ENDOMETRIOSIS_RECTPVAGSEPT_VAGINA	Endometriosis of rectovaginal septum and vagina	Endometriosis of rectovaginal septum and vagina || ||	TRUE	igd	NA	NA	NA	NA	NA	NA	NA	16	13800430	0.0055	3.092e-09	NA	ieu-b-102	Major depression || id:ieu-b-102	TRUE	reported	igd	2	TRUE	35.3484
5	rs12967143	C	G	C	G	-0.0345	-0.0015	0.7012	0.7481	FALSE	TRUE	FALSE	finn-b-N14_ENDOMETRIOSIS_RECTPVAGSEPT_VAGINA	18	53099012	0.0457	NA	0.9735	Endometriosis of rectovaginal septum and vagina || id:finn-b-N14_ENDOMETRIOSIS_RECTPVAGSEPT_VAGINA	Endometriosis of rectovaginal septum and vagina	Endometriosis of rectovaginal septum and vagina || ||	TRUE	igd	NA	NA	NA	NA	NA	NA	NA	18	53099012	0.0047	2.52697e-13	NA	ieu-b-102	Major depression || id:ieu-b-102	TRUE	reported	igd	2	TRUE	53.8818
6	rs13037326	T	C	T	C	0.031	-0.0527	0.2597	0.2825	FALSE	FALSE	FALSE	finn-b-N14_ENDOMETRIOSIS_RECTPVAGSEPT_VAGINA	20	44692598	0.0442	NA	0.2334	Endometriosis of rectovaginal septum and vagina || id:finn-b-N14_ENDOMETRIOSIS_RECTPVAGSEPT_VAGINA	Endometriosis of rectovaginal septum and vagina	Endometriosis of rectovaginal septum and vagina || ||	TRUE	igd	NA	NA	NA	NA	NA	NA	NA	20	44692598	0.0049	2.398e-10	NA	ieu-b-102	Major depression || id:ieu-b-102	TRUE	reported	igd	2	TRUE	40.025
7	rs1367635	C	T	C	T	0.0253	0.008	0.5148	0.4926	FALSE	FALSE	FALSE	finn-b-N14_ENDOMETRIOSIS_RECTPVAGSEPT_VAGINA	18	50861409	0.0397	NA	0.8395	Endometriosis of rectovaginal septum and vagina || id:finn-b-N14_ENDOMETRIOSIS_RECTPVAGSEPT_VAGINA	Endometriosis of rectovaginal septum and vagina	Endometriosis of rectovaginal septum and vagina || ||	TRUE	igd	NA	NA	NA	NA	NA	NA	NA	18	50861409	0.0043	4.35402e-09	NA	ieu-b-102	Major depression || id:ieu-b-102	TRUE	reported	igd	2	TRUE	34.6182
8	rs150186873	C	A	C	A	0.0704	0.1375	0.0327	0.01787	FALSE	FALSE	FALSE	finn-b-N14_ENDOMETRIOSIS_RECTPVAGSEPT_VAGINA	6	27182377	0.151	NA	0.3625	Endometriosis of rectovaginal septum and vagina || id:finn-b-N14_ENDOMETRIOSIS_RECTPVAGSEPT_VAGINA	Endometriosis of rectovaginal septum and vagina	Endometriosis of rectovaginal septum and vagina || ||	TRUE	igd	NA	NA	NA	NA	NA	NA	NA	6	27182377	0.012	4.51305e-09	NA	ieu-b-102	Major depression || id:ieu-b-102	TRUE	reported	igd	2	TRUE	34.4178
9	rs150346963	T	C	T	C	0.0283	-0.0132	0.4118	0.5273	FALSE	FALSE	FALSE	finn-b-N14_ENDOMETRIOSIS_RECTPVAGSEPT_VAGINA	7	117628555	0.0401	NA	0.7416	Endometriosis of rectovaginal septum and vagina || id:finn-b-N14_ENDOMETRIOSIS_RECTPVAGSEPT_VAGINA	Endometriosis of rectovaginal septum and vagina	Endometriosis of rectovaginal septum and vagina || ||	TRUE	igd	TRUE	rs150346963	rs10282032	T	C	T	C	7	117625599	0.0044	1.15699e-10	NA	ieu-b-102	Major depression || id:ieu-b-102	TRUE	reported	igd	2	TRUE	41.3683
10	rs17641524	T	C	T	C	-0.03	-0.1761	0.2101	0.146	FALSE	FALSE	FALSE	finn-b-N14_ENDOMETRIOSIS_RECTPVAGSEPT_VAGINA	1	197704717	0.0561	NA	0.001689	Endometriosis of rectovaginal septum and vagina || id:finn-b-N14_ENDOMETRIOSIS_RECTPVAGSEPT_VAGINA	Endometriosis of rectovaginal septum and vagina	Endometriosis of rectovaginal septum and vagina || ||	TRUE	igd	NA	NA	NA	NA	NA	NA	NA	1	197704717	0.0053	1.502e-08	NA	ieu-b-102	Major depression || id:ieu-b-102	TRUE	reported	igd	2	TRUE	32.0399
11	rs1931388	G	A	G	A	-0.0295	-0.0054	0.4042	0.4266	FALSE	FALSE	FALSE	finn-b-N14_ENDOMETRIOSIS_RECTPVAGSEPT_VAGINA	9	11203149	0.0404	NA	0.893	Endometriosis of rectovaginal septum and vagina || id:finn-b-N14_ENDOMETRIOSIS_RECTPVAGSEPT_VAGINA	Endometriosis of rectovaginal septum and vagina	Endometriosis of rectovaginal septum and vagina || ||	TRUE	igd	NA	NA	NA	NA	NA	NA	NA	9	11203149	0.0044	1.67996e-11	NA	ieu-b-102	Major depression || id:ieu-b-102	TRUE	reported	igd	2	TRUE	44.9509
12	rs1950829	G	A	G	A	-0.0297	0.0088	0.5173	0.4904	FALSE	FALSE	FALSE	finn-b-N14_ENDOMETRIOSIS_RECTPVAGSEPT_VAGINA	14	42097937	0.0397	NA	0.8255	Endometriosis of rectovaginal septum and vagina || id:finn-b-N14_ENDOMETRIOSIS_RECTPVAGSEPT_VAGINA	Endometriosis of rectovaginal septum and vagina	Endometriosis of rectovaginal septum and vagina || ||	TRUE	igd	NA	NA	NA	NA	NA	NA	NA	14	42097937	0.0043	4.73805e-12	NA	ieu-b-102	Major depression || id:ieu-b-102	TRUE	reported	igd	2	TRUE	47.7063
13	rs198457	T	C	T	C	-0.0315	0.0067	0.1886	0.1014	FALSE	FALSE	FALSE	finn-b-N14_ENDOMETRIOSIS_RECTPVAGSEPT_VAGINA	11	61471678	0.0664	NA	0.9195	Endometriosis of rectovaginal septum and vagina || id:finn-b-N14_ENDOMETRIOSIS_RECTPVAGSEPT_VAGINA	Endometriosis of rectovaginal septum and vagina	Endometriosis of rectovaginal septum and vagina || ||	TRUE	igd	NA	NA	NA	NA	NA	NA	NA	11	61471678	0.0056	1.89998e-08	NA	ieu-b-102	Major depression || id:ieu-b-102	TRUE	reported	igd	2	TRUE	31.6406
14	rs2111592	A	G	A	G	0.0263	-0.0118	0.3141	0.346	FALSE	FALSE	FALSE	finn-b-N14_ENDOMETRIOSIS_RECTPVAGSEPT_VAGINA	2	208049581	0.0418	NA	0.7784	Endometriosis of rectovaginal septum and vagina || id:finn-b-N14_ENDOMETRIOSIS_RECTPVAGSEPT_VAGINA	Endometriosis of rectovaginal septum and vagina	Endometriosis of rectovaginal septum and vagina || ||	TRUE	igd	NA	NA	NA	NA	NA	NA	NA	2	208049581	0.0046	1.34999e-08	NA	ieu-b-102	Major depression || id:ieu-b-102	TRUE	reported	igd	2	TRUE	32.6886
15	rs2214123	G	A	G	A	-0.0261	-0.0251	0.6466	0.6224	FALSE	FALSE	FALSE	finn-b-N14_ENDOMETRIOSIS_RECTPVAGSEPT_VAGINA	6	67000001	0.0413	NA	0.5433	Endometriosis of rectovaginal septum and vagina || id:finn-b-N14_ENDOMETRIOSIS_RECTPVAGSEPT_VAGINA	Endometriosis of rectovaginal septum and vagina	Endometriosis of rectovaginal septum and vagina || ||	TRUE	igd	NA	NA	NA	NA	NA	NA	NA	6	67000001	0.0045	8.55598e-09	NA	ieu-b-102	Major depression || id:ieu-b-102	TRUE	reported	igd	2	TRUE	33.64
16	rs2232423	G	A	G	A	-0.062	-0.0061	0.1056	0.05077	FALSE	FALSE	FALSE	finn-b-N14_ENDOMETRIOSIS_RECTPVAGSEPT_VAGINA	6	28366151	0.0923	NA	0.9469	Endometriosis of rectovaginal septum and vagina || id:finn-b-N14_ENDOMETRIOSIS_RECTPVAGSEPT_VAGINA	Endometriosis of rectovaginal septum and vagina	Endometriosis of rectovaginal septum and vagina || ||	TRUE	igd	NA	NA	NA	NA	NA	NA	NA	6	28366151	0.007	1.13501e-18	NA	ieu-b-102	Major depression || id:ieu-b-102	TRUE	reported	igd	2	TRUE	78.449
17	rs2418449	C	T	C	T	-0.0281	0.0208	0.281	0.3218	FALSE	FALSE	FALSE	finn-b-N14_ENDOMETRIOSIS_RECTPVAGSEPT_VAGINA	9	119731359	0.0426	NA	0.6248	Endometriosis of rectovaginal septum and vagina || id:finn-b-N14_ENDOMETRIOSIS_RECTPVAGSEPT_VAGINA	Endometriosis of rectovaginal septum and vagina	Endometriosis of rectovaginal septum and vagina || ||	TRUE	igd	NA	NA	NA	NA	NA	NA	NA	9	119731359	0.0048	4.24502e-09	NA	ieu-b-102	Major depression || id:ieu-b-102	TRUE	reported	igd	2	TRUE	34.2713
18	rs247910	G	A	G	A	0.0237	0.0091	0.457	0.4639	FALSE	FALSE	FALSE	finn-b-N14_ENDOMETRIOSIS_RECTPVAGSEPT_VAGINA	5	87630769	0.0399	NA	0.8197	Endometriosis of rectovaginal septum and vagina || id:finn-b-N14_ENDOMETRIOSIS_RECTPVAGSEPT_VAGINA	Endometriosis of rectovaginal septum and vagina	Endometriosis of rectovaginal septum and vagina || ||	TRUE	igd	NA	NA	NA	NA	NA	NA	NA	5	87630769	0.0043	4.71205e-08	NA	ieu-b-102	Major depression || id:ieu-b-102	TRUE	reported	igd	2	TRUE	30.378
19	rs2522831	C	T	C	T	0.024	-0.0597	0.4739	0.4844	FALSE	FALSE	FALSE	finn-b-N14_ENDOMETRIOSIS_RECTPVAGSEPT_VAGINA	7	82448100	0.0398	NA	0.1331	Endometriosis of rectovaginal septum and vagina || id:finn-b-N14_ENDOMETRIOSIS_RECTPVAGSEPT_VAGINA	Endometriosis of rectovaginal septum and vagina	Endometriosis of rectovaginal septum and vagina || ||	TRUE	igd	NA	NA	NA	NA	NA	NA	NA	7	82448100	0.0043	2.113e-08	NA	ieu-b-102	Major depression || id:ieu-b-102	TRUE	reported	igd	2	TRUE	31.152
20	rs2568958	A	G	A	G	0.0382	-0.0245	0.6042	0.6445	FALSE	FALSE	FALSE	finn-b-N14_ENDOMETRIOSIS_RECTPVAGSEPT_VAGINA	1	72765116	0.0415	NA	0.5555	Endometriosis of rectovaginal septum and vagina || id:finn-b-N14_ENDOMETRIOSIS_RECTPVAGSEPT_VAGINA	Endometriosis of rectovaginal septum and vagina	Endometriosis of rectovaginal septum and vagina || ||	TRUE	igd	NA	NA	NA	NA	NA	NA	NA	1	72765116	0.0044	2.90202e-18	NA	ieu-b-102	Major depression || id:ieu-b-102	TRUE	reported	igd	2	TRUE	75.374
21	rs28541419	G	C	G	C	-0.0292	-0.0159	0.2308	0.1639	FALSE	TRUE	FALSE	finn-b-N14_ENDOMETRIOSIS_RECTPVAGSEPT_VAGINA	15	88945878	0.0545	NA	0.771101	Endometriosis of rectovaginal septum and vagina || id:finn-b-N14_ENDOMETRIOSIS_RECTPVAGSEPT_VAGINA	Endometriosis of rectovaginal septum and vagina	Endometriosis of rectovaginal septum and vagina || ||	TRUE	igd	NA	NA	NA	NA	NA	NA	NA	15	88945878	0.0052	1.75598e-08	NA	ieu-b-102	Major depression || id:ieu-b-102	TRUE	reported	igd	2	TRUE	31.5325
23	rs30266	A	G	A	G	0.0366	-0.0014	0.3271	0.2889	FALSE	FALSE	FALSE	finn-b-N14_ENDOMETRIOSIS_RECTPVAGSEPT_VAGINA	5	103972357	0.0438	NA	0.9741	Endometriosis of rectovaginal septum and vagina || id:finn-b-N14_ENDOMETRIOSIS_RECTPVAGSEPT_VAGINA	Endometriosis of rectovaginal septum and vagina	Endometriosis of rectovaginal septum and vagina || ||	TRUE	igd	NA	NA	NA	NA	NA	NA	NA	5	103972357	0.0046	1.42791e-15	NA	ieu-b-102	Major depression || id:ieu-b-102	TRUE	reported	igd	2	TRUE	63.3062
24	rs354155	C	G	C	G	-0.0449	0.0864	0.0923	0.1586	FALSE	TRUE	FALSE	finn-b-N14_ENDOMETRIOSIS_RECTPVAGSEPT_VAGINA	1	49675276	0.0545	NA	0.1131	Endometriosis of rectovaginal septum and vagina || id:finn-b-N14_ENDOMETRIOSIS_RECTPVAGSEPT_VAGINA	Endometriosis of rectovaginal septum and vagina	Endometriosis of rectovaginal septum and vagina || ||	TRUE	igd	NA	NA	NA	NA	NA	NA	NA	1	49675276	0.0075	1.75102e-09	NA	ieu-b-102	Major depression || id:ieu-b-102	TRUE	reported	igd	2	TRUE	35.8402
25	rs3807865	A	G	A	G	0.031	0.013	0.4105	0.3622	FALSE	FALSE	FALSE	finn-b-N14_ENDOMETRIOSIS_RECTPVAGSEPT_VAGINA	7	12250402	0.0414	NA	0.7535	Endometriosis of rectovaginal septum and vagina || id:finn-b-N14_ENDOMETRIOSIS_RECTPVAGSEPT_VAGINA	Endometriosis of rectovaginal septum and vagina	Endometriosis of rectovaginal septum and vagina || ||	TRUE	igd	NA	NA	NA	NA	NA	NA	NA	7	12250402	0.0044	1.09295e-12	NA	ieu-b-102	Major depression || id:ieu-b-102	TRUE	reported	igd	2	TRUE	49.6384
26	rs4141983	C	T	C	T	-0.0264	0.0267	0.326	0.3404	FALSE	FALSE	FALSE	finn-b-N14_ENDOMETRIOSIS_RECTPVAGSEPT_VAGINA	1	18122009	0.042	NA	0.524901	Endometriosis of rectovaginal septum and vagina || id:finn-b-N14_ENDOMETRIOSIS_RECTPVAGSEPT_VAGINA	Endometriosis of rectovaginal septum and vagina	Endometriosis of rectovaginal septum and vagina || ||	TRUE	igd	NA	NA	NA	NA	NA	NA	NA	1	18122009	0.0046	9.69192e-09	NA	ieu-b-102	Major depression || id:ieu-b-102	TRUE	reported	igd	2	TRUE	32.9376
27	rs4497414	C	T	C	T	0.0291	-0.0095	0.44	0.5684	FALSE	FALSE	FALSE	finn-b-N14_ENDOMETRIOSIS_RECTPVAGSEPT_VAGINA	11	88756779	0.0403	NA	0.8133	Endometriosis of rectovaginal septum and vagina || id:finn-b-N14_ENDOMETRIOSIS_RECTPVAGSEPT_VAGINA	Endometriosis of rectovaginal septum and vagina	Endometriosis of rectovaginal septum and vagina || ||	TRUE	igd	NA	NA	NA	NA	NA	NA	NA	11	88756779	0.0044	2.92685e-11	NA	ieu-b-102	Major depression || id:ieu-b-102	TRUE	reported	igd	2	TRUE	43.7402
29	rs4799949	T	C	T	C	-0.0292	-0.0573	0.6684	0.7341	FALSE	FALSE	FALSE	finn-b-N14_ENDOMETRIOSIS_RECTPVAGSEPT_VAGINA	18	35155910	0.045	NA	0.2026	Endometriosis of rectovaginal septum and vagina || id:finn-b-N14_ENDOMETRIOSIS_RECTPVAGSEPT_VAGINA	Endometriosis of rectovaginal septum and vagina	Endometriosis of rectovaginal septum and vagina || ||	TRUE	igd	NA	NA	NA	NA	NA	NA	NA	18	35155910	0.0046	1.40301e-10	NA	ieu-b-102	Major depression || id:ieu-b-102	TRUE	reported	igd	2	TRUE	40.2949
30	rs4936276	C	G	C	G	0.0278	-0.0223	0.622	0.7907	FALSE	TRUE	FALSE	finn-b-N14_ENDOMETRIOSIS_RECTPVAGSEPT_VAGINA	11	113365141	0.0489	NA	0.6477	Endometriosis of rectovaginal septum and vagina || id:finn-b-N14_ENDOMETRIOSIS_RECTPVAGSEPT_VAGINA	Endometriosis of rectovaginal septum and vagina	Endometriosis of rectovaginal septum and vagina || ||	TRUE	igd	NA	NA	NA	NA	NA	NA	NA	11	113365141	0.0044	3.57001e-10	NA	ieu-b-102	Major depression || id:ieu-b-102	TRUE	reported	igd	2	TRUE	39.9194
31	rs508502	T	C	T	C	-0.0264	0.008	0.2992	0.3435	FALSE	FALSE	FALSE	finn-b-N14_ENDOMETRIOSIS_RECTPVAGSEPT_VAGINA	13	80921519	0.0422	NA	0.8492	Endometriosis of rectovaginal septum and vagina || id:finn-b-N14_ENDOMETRIOSIS_RECTPVAGSEPT_VAGINA	Endometriosis of rectovaginal septum and vagina	Endometriosis of rectovaginal septum and vagina || ||	TRUE	igd	NA	NA	NA	NA	NA	NA	NA	13	80921519	0.0048	3.55599e-08	NA	ieu-b-102	Major depression || id:ieu-b-102	TRUE	reported	igd	2	TRUE	30.25
32	rs59082935	T	C	T	C	0.0363	-0.0451	0.1342	0.1539	FALSE	FALSE	FALSE	finn-b-N14_ENDOMETRIOSIS_RECTPVAGSEPT_VAGINA	7	38724868	0.056	NA	0.4206	Endometriosis of rectovaginal septum and vagina || id:finn-b-N14_ENDOMETRIOSIS_RECTPVAGSEPT_VAGINA	Endometriosis of rectovaginal septum and vagina	Endometriosis of rectovaginal septum and vagina || ||	TRUE	igd	NA	NA	NA	NA	NA	NA	NA	7	38724868	0.0066	3.071e-08	NA	ieu-b-102	Major depression || id:ieu-b-102	TRUE	reported	igd	2	TRUE	30.25
33	rs59283172	A	G	A	G	-0.039	-0.0981	0.1081	0.1326	FALSE	FALSE	FALSE	finn-b-N14_ENDOMETRIOSIS_RECTPVAGSEPT_VAGINA	9	25234672	0.0588	NA	0.0953411	Endometriosis of rectovaginal septum and vagina || id:finn-b-N14_ENDOMETRIOSIS_RECTPVAGSEPT_VAGINA	Endometriosis of rectovaginal septum and vagina	Endometriosis of rectovaginal septum and vagina || ||	TRUE	igd	TRUE	rs59283172	rs12057023	A	G	G	C	9	25232978	0.007	2.40902e-08	NA	ieu-b-102	Major depression || id:ieu-b-102	TRUE	reported	igd	2	TRUE	31.0408
34	rs61914045	A	G	A	G	0.0309	-0.0117	0.2034	0.1877	FALSE	FALSE	FALSE	finn-b-N14_ENDOMETRIOSIS_RECTPVAGSEPT_VAGINA	12	52352301	0.0512	NA	0.8191	Endometriosis of rectovaginal septum and vagina || id:finn-b-N14_ENDOMETRIOSIS_RECTPVAGSEPT_VAGINA	Endometriosis of rectovaginal septum and vagina	Endometriosis of rectovaginal septum and vagina || ||	TRUE	igd	NA	NA	NA	NA	NA	NA	NA	12	52352301	0.0054	7.96398e-09	NA	ieu-b-102	Major depression || id:ieu-b-102	TRUE	reported	igd	2	TRUE	32.7438
35	rs62535714	A	G	A	G	0.0339	0.0304	0.1639	0.2414	FALSE	FALSE	FALSE	finn-b-N14_ENDOMETRIOSIS_RECTPVAGSEPT_VAGINA	9	37182655	0.0465	NA	0.5142	Endometriosis of rectovaginal septum and vagina || id:finn-b-N14_ENDOMETRIOSIS_RECTPVAGSEPT_VAGINA	Endometriosis of rectovaginal septum and vagina	Endometriosis of rectovaginal septum and vagina || ||	TRUE	igd	NA	NA	NA	NA	NA	NA	NA	9	37182655	0.0058	4.68598e-09	NA	ieu-b-102	Major depression || id:ieu-b-102	TRUE	reported	igd	2	TRUE	34.162
36	rs66511648	C	T	C	T	0.0297	0.0509	0.284	0.2169	FALSE	FALSE	FALSE	finn-b-N14_ENDOMETRIOSIS_RECTPVAGSEPT_VAGINA	3	117515519	0.0482	NA	0.2908	Endometriosis of rectovaginal septum and vagina || id:finn-b-N14_ENDOMETRIOSIS_RECTPVAGSEPT_VAGINA	Endometriosis of rectovaginal septum and vagina	Endometriosis of rectovaginal septum and vagina || ||	TRUE	igd	NA	NA	NA	NA	NA	NA	NA	3	117515519	0.0048	6.03004e-10	NA	ieu-b-102	Major depression || id:ieu-b-102	TRUE	reported	igd	2	TRUE	38.2852
37	rs7152906	C	T	C	T	0.0258	0.0091	0.5196	0.4949	FALSE	FALSE	FALSE	finn-b-N14_ENDOMETRIOSIS_RECTPVAGSEPT_VAGINA	14	75125540	0.0398	NA	0.819	Endometriosis of rectovaginal septum and vagina || id:finn-b-N14_ENDOMETRIOSIS_RECTPVAGSEPT_VAGINA	Endometriosis of rectovaginal septum and vagina	Endometriosis of rectovaginal septum and vagina || ||	TRUE	igd	NA	NA	NA	NA	NA	NA	NA	14	75125540	0.0043	1.87301e-09	NA	ieu-b-102	Major depression || id:ieu-b-102	TRUE	reported	igd	2	TRUE	36
38	rs7241572	A	G	A	G	0.0323	0.0035	0.2047	0.2157	FALSE	FALSE	FALSE	finn-b-N14_ENDOMETRIOSIS_RECTPVAGSEPT_VAGINA	18	77580712	0.0485	NA	0.9421	Endometriosis of rectovaginal septum and vagina || id:finn-b-N14_ENDOMETRIOSIS_RECTPVAGSEPT_VAGINA	Endometriosis of rectovaginal septum and vagina	Endometriosis of rectovaginal septum and vagina || ||	TRUE	igd	NA	NA	NA	NA	NA	NA	NA	18	77580712	0.0054	2.43299e-09	NA	ieu-b-102	Major depression || id:ieu-b-102	TRUE	reported	igd	2	TRUE	35.7781
39	rs72948506	A	G	A	G	0.0265	0.0027	0.2975	0.3004	FALSE	FALSE	FALSE	finn-b-N14_ENDOMETRIOSIS_RECTPVAGSEPT_VAGINA	2	212631483	0.0434	NA	0.9502	Endometriosis of rectovaginal septum and vagina || id:finn-b-N14_ENDOMETRIOSIS_RECTPVAGSEPT_VAGINA	Endometriosis of rectovaginal septum and vagina	Endometriosis of rectovaginal septum and vagina || ||	TRUE	igd	TRUE	rs72948506	rs62183028	A	G	T	G	2	212618440	0.0047	1.71498e-08	NA	ieu-b-102	Major depression || id:ieu-b-102	TRUE	reported	igd	2	TRUE	31.7904
40	rs7538938	C	T	C	T	0.0251	-0.0356	0.5599	0.5303	FALSE	FALSE	FALSE	finn-b-N14_ENDOMETRIOSIS_RECTPVAGSEPT_VAGINA	1	67132262	0.0401	NA	0.3741	Endometriosis of rectovaginal septum and vagina || id:finn-b-N14_ENDOMETRIOSIS_RECTPVAGSEPT_VAGINA	Endometriosis of rectovaginal septum and vagina	Endometriosis of rectovaginal septum and vagina || ||	TRUE	igd	NA	NA	NA	NA	NA	NA	NA	1	67132262	0.0043	7.28903e-09	NA	ieu-b-102	Major depression || id:ieu-b-102	TRUE	reported	igd	2	TRUE	34.073
41	rs754287	A	T	A	T	-0.0289	0.0829	0.3664	0.3761	FALSE	TRUE	FALSE	finn-b-N14_ENDOMETRIOSIS_RECTPVAGSEPT_VAGINA	14	103997525	0.041	NA	0.0433202	Endometriosis of rectovaginal septum and vagina || id:finn-b-N14_ENDOMETRIOSIS_RECTPVAGSEPT_VAGINA	Endometriosis of rectovaginal septum and vagina	Endometriosis of rectovaginal septum and vagina || ||	TRUE	igd	NA	NA	NA	NA	NA	NA	NA	14	103997525	0.0045	1.31099e-10	NA	ieu-b-102	Major depression || id:ieu-b-102	TRUE	reported	igd	2	TRUE	41.2449
42	rs7551758	G	T	G	T	0.0283	-0.0136	0.5329	0.534	FALSE	FALSE	FALSE	finn-b-N14_ENDOMETRIOSIS_RECTPVAGSEPT_VAGINA	1	52274078	0.0399	NA	0.733199	Endometriosis of rectovaginal septum and vagina || id:finn-b-N14_ENDOMETRIOSIS_RECTPVAGSEPT_VAGINA	Endometriosis of rectovaginal septum and vagina	Endometriosis of rectovaginal septum and vagina || ||	TRUE	igd	NA	NA	NA	NA	NA	NA	NA	1	52274078	0.0043	5.1074e-11	NA	ieu-b-102	Major depression || id:ieu-b-102	TRUE	reported	igd	2	TRUE	43.3148
43	rs76954012	A	T	A	T	0.0412	-0.0504	0.0931	0.05723	FALSE	TRUE	FALSE	finn-b-N14_ENDOMETRIOSIS_RECTPVAGSEPT_VAGINA	3	115977242	0.0856	NA	0.555699	Endometriosis of rectovaginal septum and vagina || id:finn-b-N14_ENDOMETRIOSIS_RECTPVAGSEPT_VAGINA	Endometriosis of rectovaginal septum and vagina	Endometriosis of rectovaginal septum and vagina || ||	TRUE	igd	NA	NA	NA	NA	NA	NA	NA	3	115977242	0.0074	2.41002e-08	NA	ieu-b-102	Major depression || id:ieu-b-102	TRUE	reported	igd	2	TRUE	30.9978
44	rs7725715	A	G	A	G	0.029	-0.0163	0.5343	0.614	FALSE	FALSE	FALSE	finn-b-N14_ENDOMETRIOSIS_RECTPVAGSEPT_VAGINA	5	164487555	0.0409	NA	0.69	Endometriosis of rectovaginal septum and vagina || id:finn-b-N14_ENDOMETRIOSIS_RECTPVAGSEPT_VAGINA	Endometriosis of rectovaginal septum and vagina	Endometriosis of rectovaginal septum and vagina || ||	TRUE	igd	NA	NA	NA	NA	NA	NA	NA	5	164487555	0.0043	1.60694e-11	NA	ieu-b-102	Major depression || id:ieu-b-102	TRUE	reported	igd	2	TRUE	45.484
45	rs843812	A	G	A	G	0.0248	-0.0078	0.4117	0.4641	FALSE	FALSE	FALSE	finn-b-N14_ENDOMETRIOSIS_RECTPVAGSEPT_VAGINA	3	61255413	0.0398	NA	0.8452	Endometriosis of rectovaginal septum and vagina || id:finn-b-N14_ENDOMETRIOSIS_RECTPVAGSEPT_VAGINA	Endometriosis of rectovaginal septum and vagina	Endometriosis of rectovaginal septum and vagina || ||	TRUE	igd	NA	NA	NA	NA	NA	NA	NA	3	61255413	0.0044	1.40501e-08	NA	ieu-b-102	Major depression || id:ieu-b-102	TRUE	reported	igd	2	TRUE	31.7686
46	rs9364755	G	A	G	A	0.0283	0.045	0.2262	0.2773	FALSE	FALSE	FALSE	finn-b-N14_ENDOMETRIOSIS_RECTPVAGSEPT_VAGINA	6	165117329	0.0444	NA	0.3111	Endometriosis of rectovaginal septum and vagina || id:finn-b-N14_ENDOMETRIOSIS_RECTPVAGSEPT_VAGINA	Endometriosis of rectovaginal septum and vagina	Endometriosis of rectovaginal septum and vagina || ||	TRUE	igd	NA	NA	NA	NA	NA	NA	NA	6	165117329	0.0051	3.48602e-08	NA	ieu-b-102	Major depression || id:ieu-b-102	TRUE	reported	igd	2	TRUE	30.7916
47	rs9529218	T	C	T	C	-0.034	-0.0018	0.2031	0.2843	FALSE	FALSE	FALSE	finn-b-N14_ENDOMETRIOSIS_RECTPVAGSEPT_VAGINA	13	31790053	0.0442	NA	0.968	Endometriosis of rectovaginal septum and vagina || id:finn-b-N14_ENDOMETRIOSIS_RECTPVAGSEPT_VAGINA	Endometriosis of rectovaginal septum and vagina	Endometriosis of rectovaginal septum and vagina || ||	TRUE	igd	NA	NA	NA	NA	NA	NA	NA	13	31790053	0.0054	2.231e-10	NA	ieu-b-102	Major depression || id:ieu-b-102	TRUE	reported	igd	2	TRUE	39.6433
48	rs9536381	T	C	T	C	0.0255	0.0632	0.3259	0.3404	FALSE	FALSE	FALSE	finn-b-N14_ENDOMETRIOSIS_RECTPVAGSEPT_VAGINA	13	53860655	0.0419	NA	0.1317	Endometriosis of rectovaginal septum and vagina || id:finn-b-N14_ENDOMETRIOSIS_RECTPVAGSEPT_VAGINA	Endometriosis of rectovaginal septum and vagina	Endometriosis of rectovaginal septum and vagina || ||	TRUE	igd	NA	NA	NA	NA	NA	NA	NA	13	53860655	0.0046	2.61698e-08	NA	ieu-b-102	Major depression || id:ieu-b-102	TRUE	reported	igd	2	TRUE	30.7302
49	rs9831648	T	G	T	G	-0.0292	0.0454	0.7739	0.8405	FALSE	FALSE	FALSE	finn-b-N14_ENDOMETRIOSIS_RECTPVAGSEPT_VAGINA	3	49214303	0.0546	NA	0.4056	Endometriosis of rectovaginal septum and vagina || id:finn-b-N14_ENDOMETRIOSIS_RECTPVAGSEPT_VAGINA	Endometriosis of rectovaginal septum and vagina	Endometriosis of rectovaginal septum and vagina || ||	TRUE	igd	NA	NA	NA	NA	NA	NA	NA	3	49214303	0.0052	1.58599e-08	NA	ieu-b-102	Major depression || id:ieu-b-102	TRUE	reported	igd	2	TRUE	31.5325
