# Supplementary material for: Mood disorders influencing endometriosis and adenomyosis: Mendelian randomisation study
Source: BJPsych Open. 2024 Apr 16;10(3):e83. doi: 10.1192/bjo.2024.46 (PMC11060071; doi:10.1192/bjo.2024.46)
Supplement: Chen et al. supplementary material 3 — Chen et al. supplementary material [file S2056472424000462sup003.xlsx]

## Sheet: Mood swings on endometriosis
Robust adjusted profile score results
	Estimated causal effect	standard error	p-value	Estimated overdispersion variance	standard error	p-value
Mood swings on endometriosis	0.956	0.41	0.0197	4.95e-05	8.57e-05	0.564
Mood swings on endometriosis of uterus	1.46	0.674	0.0305	0	0	NA
Mood swings on endometriosis of ovary	1.06	0.65	0.104	0.00023	0.000218	0.291
Mood swings on endometriosis of fallopian tube	0.39	3.05	0.898	0.0022	0.00471	0.64
Mood swings on endometriosis of pelvicperitoneum	0.0649	0.606	0.915	0	0	NA
Mood swings on endometriosis of rectpvagsept and vagina	1.23	0.872	0.157	0	0	NA
Major depression on endometriosis	0.224	0.1	0.0256	0	0	NA
Major depression on endometriosis of uterus	0.465	0.176	0.00827	0	0	NA
Major depression on endometriosis of ovary	0.11	0.157	0.484	7.34e-05	0.000199	0.712
Major depression on endometriosis of fallopian tube	-0.574	0.754	0.446	0	0	NA
Major depression on endometriosis of pelvicperitoneum	0.0653	0.158	0.68	0	0	NA
Major depression on endometriosis of rectpvagsept and vagina	-0.0609	0.228	0.789	0	0	NA
