# Supplementary material for: Mood disorders influencing endometriosis and adenomyosis: Mendelian randomisation study
Source: BJPsych Open. 2024 Apr 16;10(3):e83. doi: 10.1192/bjo.2024.46 (PMC11060071; doi:10.1192/bjo.2024.46)
Supplement: Chen et al. supplementary material 4 — Chen et al. supplementary material [file S2056472424000462sup004.xlsx]

## Sheet: Mood swings on endometriosis
	Exposure	Outcome	MR analysis	Casual estimate	SD	T-Stat	P Value
Main MR	Mood swings		Raw	0.957635	0.38269	2.50238	0.0153382
	Mood swings	Endometriosis	Outlier-corrected	NA	NA	NA	NA
RSSobs of Global Test in MR-PRESSO results	61.9854
p value of Global Test in MR-PRESSO results	0.321

## Sheet: Mood swings on Em of uterus
	Exposure	Outcome	MR analysis	Casual estimate	SD	T-Stat	P Value
Main MR	Mood swings		Raw	1.4036	0.606633	2.31376	0.0244441
	Mood swings	Endometriosis of uterus	Outlier-corrected	NA	NA	NA	NA
RSSobs of Global Test in MR-PRESSO results	51.0745
p value of Global Test in MR-PRESSO results	0.7

## Sheet: Mood swings on Em of ovary
	Exposure	Outcome	MR analysis	Casual estimate	SD	T-Stat	P Value
Main MR	Mood swings		Raw	0.906575	0.619416	1.4636	0.148996
	Mood swings	Endometriosis of ovary	Outlier-corrected	NA	NA	NA	NA
RSSobs of Global Test in MR-PRESSO results	72.3526
p value of Global Test in MR-PRESSO results	0.09

## Sheet: Mood swings on Em of FT
	Exposure	Outcome	MR analysis	Casual estimate	SD	T-Stat	P Value
Main MR	Mood swings		Raw	0.594009	2.72775	0.217765	0.828418
	Mood swings	Endometriosis of FT	Outlier-corrected	NA	NA	NA	NA
RSSobs of Global Test in MR-PRESSO results	55.7627
p value of Global Test in MR-PRESSO results	0.501
FT, fallopian tube

## Sheet: Mood swings on Em of PR
	Exposure	Outcome	MR analysis	Casual estimate	SD	T-Stat	P Value
Main MR	Mood swings		Raw	0.0442855	0.590581	0.0749863	0.940498
	Mood swings	Endometriosis of PP	Outlier-corrected	NA	NA	NA	NA
RSSobs of Global Test in MR-PRESSO results	59.674
p value of Global Test in MR-PRESSO results	0.366
PP, pelvic peritoneum

## Sheet: Mood swings on Em of R&V
	Exposure	Outcome	MR analysis	Casual estimate	SD	T-Stat	P Value
Main MR	Mood swings		Raw	1.21227	0.751331	1.6135	0.112359
	Mood swings	Endometriosis of rect and vagina	Outlier-corrected	NA	NA	NA	NA
RSSobs of Global Test in MR-PRESSO results	46.4271
p value of Global Test in MR-PRESSO results	0.841
