# Supplementary material for: Mood disorders influencing endometriosis and adenomyosis: Mendelian randomisation study
Source: BJPsych Open. 2024 Apr 16;10(3):e83. doi: 10.1192/bjo.2024.46 (PMC11060071; doi:10.1192/bjo.2024.46)
Supplement: Chen et al. supplementary material 5 — Chen et al. supplementary material [file S2056472424000462sup005.xlsx]

## Sheet: MD on Em
	Exposure	Outcome	MR analysis	Casual estimate	SD	T-Stat	P Value
Main MR	Major depression		Raw	0.211504	0.0825717	2.56146	0.0136203
	Major depression	Endometriosis	Outlier-corrected	NA	NA	NA	NA
RSSobs of Global Test in MR-PRESSO results	37.3254
p value of Global Test in MR-PRESSO results	0.903

## Sheet: MD on  Em of uterus
	Exposure	Outcome	MR analysis	Casual estimate	SD	T-Stat	P Value
Main MR	Major depression		Raw	0.433394	0.178173	2.43244	0.0187757
	Major depression	Endometriosis of uterus	Outlier-corrected	NA	NA	NA	NA
RSSobs of Global Test in MR-PRESSO results	56.7461
p value of Global Test in MR-PRESSO results	0.252

## Sheet: MD on Em of ovary
	Exposure	Outcome	MR analysis	Casual estimate	SD	T-Stat	P Value
Main MR	Major depression		Raw	0.0955929	0.148282	0.644667	0.522212
	Major depression	Endometriosis of ovary	Outlier-corrected	NA	NA	NA	NA
RSSobs of Global Test in MR-PRESSO results	53.4085
p value of Global Test in MR-PRESSO results	0.307

## Sheet: MD on Em of FT
	Exposure	Outcome	MR analysis	Casual estimate	SD	T-Stat	P Value
Main MR	Major depression		Raw	-0.637482	0.678789	-0.939146	0.352358
	Major depression	Endometriosis of FT	Outlier-corrected	NA	NA	NA	NA
RSSobs of Global Test in MR-PRESSO results	44.3812
p value of Global Test in MR-PRESSO results	0.718
FT, fallopian tube

## Sheet: MD on Em of PR
	Exposure	Outcome	MR analysis	Casual estimate	SD	T-Stat	P Value
Main MR	Major depression		Raw	-0.00215285	0.212487	-0.0101317	0.991958
	Major depression	Endometriosis of PP	Outlier-corrected	NA	NA	NA	NA
RSSobs of Global Test in MR-PRESSO results	47.8349
p value of Global Test in MR-PRESSO results	0.522
PP, pelvic peritoneum
