# Supplementary material for: Mood disorders influencing endometriosis and adenomyosis: Mendelian randomisation study
Source: BJPsych Open. 2024 Apr 16;10(3):e83. doi: 10.1192/bjo.2024.46 (PMC11060071; doi:10.1192/bjo.2024.46)
Supplement: Chen et al. supplementary material 6 — Chen et al. supplementary material [file S2056472424000462sup006.xlsx]

## Sheet: Exposure Mood swings
Exposure	Exposure_ID	SNPs	Outcome	Outcome_ID	Method	OR	95%CI_lower	95%CI_upper	P-value	Exposure Sample size case	Exposure Sample size control	Outcome Sample size case	Outcome Sample size control	het	P	pleio-P
Mood swings	ukb-b-14180	55	Endometriosis	finn-b-N14_ENDOMETRIOSIS	MR Egger	3.62932	0.0294922	446.625	0.601791	204412	247207	8288	68969	MR Egger	0.245849	0.88568
					Weighted median	2.3429	0.830455	6.6098	0.107634					Inverse variance weighted	0.27615
					Inverse variance weighted	2.55713	1.1925	5.4833	0.0158508
					Simple mode	1.98305	0.158246	24.8504	0.597761
					Weighted mode	1.98305	0.19637	20.0259	0.564124
Mood swings	ukb-b-14180	55	Endometriosis of uterus	finn-b-N14_ENDOMETRIOSIS_UTERUS	MR Egger	1.2213	0.000442437	3371.27	0.960743			2372	68969	MR Egger	0.631188	0.756411
					Weighted median	2.25453	0.363541	13.9817	0.382569					Inverse variance weighted	0.664085
					Inverse variance weighted	4.23822	1.19367	15.0482	0.0254941
					Simple mode	0.684695	0.00934446	50.1695	0.863386
					Weighted mode	0.785194	0.0107722	57.2332	0.912414
Mood swings	ukb-b-14180	55	Endometriosis of ovary	finn-b-N14_ENDOMETRIOSIS_OVARY	MR Egger	2.77141	0.00116933	6568.43	0.798088			3231	68969	MR Egger	0.0669733	0.966235
					Weighted median	5.69047	1.15503	28.0351	0.0325859					Inverse variance weighted	0.0798774
					Inverse variance weighted	2.34645	0.684816	8.03986	0.174644
					Simple mode	17.8156	0.318989	994.998	0.166257
					Weighted mode	13.9227	0.370044	523.834	0.160524
Mood swings	ukb-b-14180	55	Endometriosis of fallopian tube	finn-b-N14_ENDOMETRIOSIS_FALLOPIAN_TUBE	MR Egger	0.0704939	8.71374e-17	57029360000000	0.880205			116	68969	MR Egger	0.449858	0.852285
					Weighted median	2.50826	0.00054049	11640.1	0.830947					Inverse variance weighted	0.487115
					Inverse variance weighted	1.79071	0.00760993	421.376	0.834364
					Simple mode	6.96235	5.30379e-09	9139556000	0.856924
					Weighted mode	0.0348154	4.18564e-11	28958760	0.749888
Mood swings	ukb-b-14180	55	Endometriosis of pelvic peritoneum	finn-b-N14_ENDOMETRIOSIS_PELVICPERITONEUM	MR Egger	0.00294516	2.07495e-06	4.18032	0.121502			2953	68969	MR Egger	0.400853	0.115773
					Weighted median	0.852221	0.163198	4.45029	0.849605					Inverse variance weighted	0.343727
					Inverse variance weighted	1.0174	0.31344	3.30238	0.977095
					Simple mode	0.173334	0.00428023	7.01936	0.357502
					Weighted mode	0.173334	0.00480075	6.2583	0.34245
Mood swings	ukb-b-14180	55	Endometriosis of rectovaginal septum and vagina	finn-b-N14_ENDOMETRIOSIS_RECTPVAGSEPT_VAGINA	MR Egger	30.9891	0.00105747	908132	0.515741			1360	68969	MR Egger	0.785694	0.672521
					Weighted median	2.29577	0.231556	22.7616	0.477662					Inverse variance weighted	0.808387
					Inverse variance weighted	3.42742	0.661544	17.7573	0.142186
					Simple mode	1.14139	0.00734764	177.305	0.959219
					Weighted mode	1.59585	0.00945512	269.349	0.858898

## Sheet: Exposure Major depression
Exposure	Exposure_ID	SNPs	Outcome	Outcome_ID	Method	OR	95%CI_lower	95%CI_upper	P-value	Exposure Sample size case	Exposure Sample size control	Outcome Sample size case	Outcome Sample size control	het	P	pleio-P
Major depression	ieu-b-102	47	Endometriosis	finn-b-N14_ENDOMETRIOSIS	MR Egger	0.747643	0.242243	2.30748	0.615467	170756	329443	8288	68969	MR Egger	0.860569	0.381864
					Weighted median	1.34657	1.02757	1.76461	0.0309915					Inverse variance weighted	0.863446
					Inverse variance weighted	1.23321	1.01887	1.49264	0.0314077
					Simple mode	1.7192	0.927343	3.18723	0.0920645
					Weighted mode	1.68917	0.896208	3.18374	0.111825
Major depression	ieu-b-102	47	Endometriosis of uterus	finn-b-N14_ENDOMETRIOSIS_UTERUS	MR Egger	0.843314	0.0978063	7.27131	0.877482			2372	68969	MR Egger	0.171524	0.57133
					Weighted median	1.41509	0.876913	2.28355	0.155018					Inverse variance weighted	0.188867
					Inverse variance weighted	1.51185	1.05201	2.1727	0.0254805
					Simple mode	1.08037	0.392967	2.97024	0.881559
					Weighted mode	1.19603	0.468113	3.05587	0.710102
Major depression	ieu-b-102	47	Endometriosis of ovary	finn-b-N14_ENDOMETRIOSIS_OVARY	MR Egger	0.468025	0.0793212	2.76153	0.406262			3231	68969	MR Egger	0.288794	0.337759
					Weighted median	0.912301	0.599231	1.38894	0.668651					Inverse variance weighted	0.289469
					Inverse variance weighted	1.11129	0.822398	1.50166	0.492086
					Simple mode	0.767169	0.288169	2.04237	0.598282
					Weighted mode	0.767169	0.309072	1.90424	0.570498
Major depression	ieu-b-102	47	Endometriosis of fallopian tube	finn-b-N14_ENDOMETRIOSIS_FALLOPIAN_TUBE	MR Egger	0.000899746	2.01781e-07	4.01199	0.108829			116	68969	MR Egger	0.734671	0.143465
					Weighted median	0.871088	0.111879	6.78226	0.895139					Inverse variance weighted	0.684704
					Inverse variance weighted	0.466481	0.111007	1.96027	0.297845
					Simple mode	5.65452	0.0945984	337.994	0.410766
					Weighted mode	4.50179	0.0646834	313.312	0.49054
Major depression	ieu-b-102	47	Endometriosis of pelvic peritoneum	finn-b-N14_ENDOMETRIOSIS_PELVICPERITONEUM	MR Egger	0.275401	0.0467173	1.6235	0.16116			2953	68969	MR Egger	0.565389	0.156042
					Weighted median	0.890416	0.572282	1.3854	0.60682					Inverse variance weighted	0.518897
					Inverse variance weighted	1.0323	0.76457	1.39379	0.835585
					Simple mode	2.22879	0.80782	6.1493	0.128515
					Weighted mode	2.04083	0.74267	5.60814	0.173293
Major depression	ieu-b-102	47	Endometriosis of rectovaginal septum and vagina	finn-b-N14_ENDOMETRIOSIS_RECTPVAGSEPT_VAGINA	MR Egger	0.878617	0.0681911	11.3207	0.921396			1360	68969	MR Egger	0.672537	0.930403
					Weighted median	0.742344	0.405816	1.35794	0.333556					Inverse variance weighted	0.710099
					Inverse variance weighted	0.951595	0.617031	1.46756	0.822386
					Simple mode	0.761011	0.20968	2.762	0.679885
					Weighted mode	0.777966	0.232093	2.60771	0.686006
